# Supplementary material for: Network Pharmacology-Based Study on the Mechanism of Scutellariae Radix for Hepatocellular Carcinoma Treatment
Source: Evid Based Complement Alternat Med. 2020 Oct 26;2020:8897918. doi: 10.1155/2020/8897918 (PMC7607277; doi:10.1155/2020/8897918)
Supplement: Supplementary Materials — Supplementary Table S1: targets of candidate active components in Scutellariae Radix. Supplementary Table S2: the detailed information of 566 HCC-related human genes. Supplementary Table S3: candidate targets of Scutellariae Radix against HCC. Supplementary Table S4: results of GO and KEGG pathway analysis using DAVID database. [file 8897918.f1.zip]

Archive with 4 entries (4 files):
- 8897918.f1/Supplementary Table S1. Targets of candidate active components in Scutellariae Radix.xlsx
- 8897918.f1/Supplementary Table S2. The detailed information of 566 HCC-related human genes..xlsx
- 8897918.f1/Supplementary Table S3. Candidate targets of Scutellariae Radix against HCC.xlsx
- 8897918.f1/Supplementary Table S4. Results of GO and KEGG pathway analysis using DAVID database.xlsx
