# Supplementary material for: Network Pharmacology-Based Study on the Mechanism of Scutellariae Radix for Hepatocellular Carcinoma Treatment
Source: Evid Based Complement Alternat Med. 2020 Oct 26;2020:8897918. doi: 10.1155/2020/8897918 (PMC7607277; doi:10.1155/2020/8897918)
Supplement: Supplementary Materials — Supplementary Table S1: targets of candidate active components in Scutellariae Radix. Supplementary Table S2: the detailed information of 566 HCC-related human genes. Supplementary Table S3: candidate targets of Scutellariae Radix against HCC. Supplementary Table S4: results of GO and KEGG pathway analysis using DAVID database. [file 8897918.f1.zip › 8897918.f1/Supplementary Table S1. Targets of candidate active components in Scutellariae Radix.xlsx]

## Sheet: Sheet1
Molecule name	UniProt ID	Gene symbol	Organism	Source
(2R)-7-hydroxy-5-methoxy-2-phenylchroman-4-one	P35348	ADRA1A	Homo sapiens	TCMSP
(2R)-7-hydroxy-5-methoxy-2-phenylchroman-4-one	P35368	ADRA1B	Homo sapiens	TCMSP
(2R)-7-hydroxy-5-methoxy-2-phenylchroman-4-one	P27338	MAOB	Homo sapiens	TCMSP
(2R)-7-hydroxy-5-methoxy-2-phenylchroman-4-one	P07550	ADRB2	Homo sapiens	TCMSP
(2R)-7-hydroxy-5-methoxy-2-phenylchroman-4-one	P0DP23	CALM1	Homo sapiens	TCMSP
(2R)-7-hydroxy-5-methoxy-2-phenylchroman-4-one	P61925	PKIA	Homo sapiens	TCMSP
(2R)-7-hydroxy-5-methoxy-2-phenylchroman-4-one	Q14432	PDE3A	Homo sapiens	TCMSP
(2R)-7-hydroxy-5-methoxy-2-phenylchroman-4-one	P21728	DRD1	Homo sapiens	TCMSP
(2R)-7-hydroxy-5-methoxy-2-phenylchroman-4-one	P03372	ESR1	Homo sapiens	TCMSP
(2R)-7-hydroxy-5-methoxy-2-phenylchroman-4-one	P14867	GABRA1	Homo sapiens	TCMSP
(2R)-7-hydroxy-5-methoxy-2-phenylchroman-4-one	P07900	HSP90AA1	Homo sapiens	TCMSP
(2R)-7-hydroxy-5-methoxy-2-phenylchroman-4-one	P17612	PRKACA	Homo sapiens	TCMSP
(2R)-7-hydroxy-5-methoxy-2-phenylchroman-4-one	P11229	CHRM1	Homo sapiens	TCMSP
(2R)-7-hydroxy-5-methoxy-2-phenylchroman-4-one	P20309	CHRM3	Homo sapiens	TCMSP
(2R)-7-hydroxy-5-methoxy-2-phenylchroman-4-one	P36544	CHRNA7	Homo sapiens	TCMSP
(2R)-7-hydroxy-5-methoxy-2-phenylchroman-4-one	P48736	PIK3CG	Homo sapiens	TCMSP
(2R)-7-hydroxy-5-methoxy-2-phenylchroman-4-one	P23219	PTGS1	Homo sapiens	TCMSP
(2R)-7-hydroxy-5-methoxy-2-phenylchroman-4-one	P35354	PTGS2	Homo sapiens	TCMSP
(2R)-7-hydroxy-5-methoxy-2-phenylchroman-4-one	P19793	RXRA	Homo sapiens	TCMSP
(2R)-7-hydroxy-5-methoxy-2-phenylchroman-4-one	Q14524	SCN5A	Homo sapiens	TCMSP
(2R)-7-hydroxy-5-methoxy-2-phenylchroman-4-one	Q01959	SLC6A3	Homo sapiens	TCMSP
(2R)-7-hydroxy-5-methoxy-2-phenylchroman-4-one	P31645	SLC6A4	Homo sapiens	TCMSP
11,13-Eicosadienoic acid, methyl ester	Q15596	NCOA2	Homo sapiens	TCMSP
5,2',6'-Trihydroxy-7,8-dimethoxyflavone	P10275	AR	Homo sapiens	TCMSP
5,2',6'-Trihydroxy-7,8-dimethoxyflavone	Q12791	KCNMA1	Homo sapiens	TCMSP
5,2',6'-Trihydroxy-7,8-dimethoxyflavone	P0DP23	CALM1	Homo sapiens	TCMSP
5,2',6'-Trihydroxy-7,8-dimethoxyflavone	P24941	CDK2	Homo sapiens	TCMSP
5,2',6'-Trihydroxy-7,8-dimethoxyflavone	P00742	F10	Homo sapiens	TCMSP
5,2',6'-Trihydroxy-7,8-dimethoxyflavone	P27487	DPP4	Homo sapiens	TCMSP
5,2',6'-Trihydroxy-7,8-dimethoxyflavone	P11388	TOP2A	Homo sapiens	TCMSP
5,2',6'-Trihydroxy-7,8-dimethoxyflavone	Q92731	ESR2	Homo sapiens	TCMSP
5,2',6'-Trihydroxy-7,8-dimethoxyflavone	P07900	HSP90AA1	Homo sapiens	TCMSP
5,2',6'-Trihydroxy-7,8-dimethoxyflavone	P35228	NOS2	Homo sapiens	TCMSP
5,2',6'-Trihydroxy-7,8-dimethoxyflavone	Q15596	NCOA2	Homo sapiens	TCMSP
5,2',6'-Trihydroxy-7,8-dimethoxyflavone	P48736	PIK3CG	Homo sapiens	TCMSP
5,2',6'-Trihydroxy-7,8-dimethoxyflavone	P23219	PTGS1	Homo sapiens	TCMSP
5,2',6'-Trihydroxy-7,8-dimethoxyflavone	P35354	PTGS2	Homo sapiens	TCMSP
5,2',6'-Trihydroxy-7,8-dimethoxyflavone	O14757	CHEK1	Homo sapiens	TCMSP
5,2',6'-Trihydroxy-7,8-dimethoxyflavone	Q14524	SCN5A	Homo sapiens	TCMSP
5,2',6'-Trihydroxy-7,8-dimethoxyflavone	P07477	PRSS1	Homo sapiens	TCMSP
5,2'-Dihydroxy-6,7,8-trimethoxyflavone	P10275	AR	Homo sapiens	TCMSP
5,2'-Dihydroxy-6,7,8-trimethoxyflavone	Q12791	KCNMA1	Homo sapiens	TCMSP
5,2'-Dihydroxy-6,7,8-trimethoxyflavone	P0DP23	CALM1	Homo sapiens	TCMSP
5,2'-Dihydroxy-6,7,8-trimethoxyflavone	P08709	F7	Homo sapiens	TCMSP
5,2'-Dihydroxy-6,7,8-trimethoxyflavone	P00742	F10	Homo sapiens	TCMSP
5,2'-Dihydroxy-6,7,8-trimethoxyflavone	P27487	DPP4	Homo sapiens	TCMSP
5,2'-Dihydroxy-6,7,8-trimethoxyflavone	P11388	TOP2A	Homo sapiens	TCMSP
5,2'-Dihydroxy-6,7,8-trimethoxyflavone	Q92731	ESR2	Homo sapiens	TCMSP
5,2'-Dihydroxy-6,7,8-trimethoxyflavone	P07900	HSP90AA1	Homo sapiens	TCMSP
5,2'-Dihydroxy-6,7,8-trimethoxyflavone	P35228	NOS2	Homo sapiens	TCMSP
5,2'-Dihydroxy-6,7,8-trimethoxyflavone	P29474	NOS3	Homo sapiens	TCMSP
5,2'-Dihydroxy-6,7,8-trimethoxyflavone	Q15788	NCOA1	Homo sapiens	TCMSP
5,2'-Dihydroxy-6,7,8-trimethoxyflavone	Q15596	NCOA2	Homo sapiens	TCMSP
5,2'-Dihydroxy-6,7,8-trimethoxyflavone	Q03181	PPARD	Homo sapiens	TCMSP
5,2'-Dihydroxy-6,7,8-trimethoxyflavone	Q12809	KCNH2	Homo sapiens	TCMSP
5,2'-Dihydroxy-6,7,8-trimethoxyflavone	P23219	PTGS1	Homo sapiens	TCMSP
5,2'-Dihydroxy-6,7,8-trimethoxyflavone	P35354	PTGS2	Homo sapiens	TCMSP
5,2'-Dihydroxy-6,7,8-trimethoxyflavone	Q14524	SCN5A	Homo sapiens	TCMSP
5,2'-Dihydroxy-6,7,8-trimethoxyflavone	P00734	F2	Homo sapiens	TCMSP
5,2'-Dihydroxy-6,7,8-trimethoxyflavone	P07477	PRSS1	Homo sapiens	TCMSP
5,2'-Dihydroxy-6,7,8-trimethoxyflavone	P35968	KDR	Homo sapiens	TCMSP
5,7,2,5-tetrahydroxy-8,6-dimethoxyflavone	P10275	AR	Homo sapiens	TCMSP
5,7,2,5-tetrahydroxy-8,6-dimethoxyflavone	Q12791	KCNMA1	Homo sapiens	TCMSP
5,7,2,5-tetrahydroxy-8,6-dimethoxyflavone	P00742	F10	Homo sapiens	TCMSP
5,7,2,5-tetrahydroxy-8,6-dimethoxyflavone	P27487	DPP4	Homo sapiens	TCMSP
5,7,2,5-tetrahydroxy-8,6-dimethoxyflavone	P11388	TOP2A	Homo sapiens	TCMSP
5,7,2,5-tetrahydroxy-8,6-dimethoxyflavone	P11217	PYGM	Homo sapiens	TCMSP
5,7,2,5-tetrahydroxy-8,6-dimethoxyflavone	P07900	HSP90AA1	Homo sapiens	TCMSP
5,7,2,5-tetrahydroxy-8,6-dimethoxyflavone	P18031	PTPN1	Homo sapiens	TCMSP
5,7,2,5-tetrahydroxy-8,6-dimethoxyflavone	P35228	NOS2	Homo sapiens	TCMSP
5,7,2,5-tetrahydroxy-8,6-dimethoxyflavone	Q15596	NCOA2	Homo sapiens	TCMSP
5,7,2,5-tetrahydroxy-8,6-dimethoxyflavone	P35354	PTGS2	Homo sapiens	TCMSP
5,7,2,5-tetrahydroxy-8,6-dimethoxyflavone	P00734	F2	Homo sapiens	TCMSP
5,7,2,5-tetrahydroxy-8,6-dimethoxyflavone	P07477	PRSS1	Homo sapiens	TCMSP
5,7,2',6'-Tetrahydroxyflavone	P10275	AR	Homo sapiens	TCMSP
5,7,2',6'-Tetrahydroxyflavone	P27487	DPP4	Homo sapiens	TCMSP
5,7,2',6'-Tetrahydroxyflavone	P07900	HSP90AA1	Homo sapiens	TCMSP
5,7,2',6'-Tetrahydroxyflavone	P17612	PRKACA	Homo sapiens	TCMSP
5,7,2',6'-Tetrahydroxyflavone	P23219	PTGS1	Homo sapiens	TCMSP
5,7,2',6'-Tetrahydroxyflavone	P35354	PTGS2	Homo sapiens	TCMSP
5,7,4'-trihydroxy-6-methoxyflavanone	P0DP23	CALM1	Homo sapiens	TCMSP
5,7,4'-trihydroxy-6-methoxyflavanone	P00918	CA2	Homo sapiens	TCMSP
5,7,4'-trihydroxy-6-methoxyflavanone	P07900	HSP90AA1	Homo sapiens	TCMSP
5,7,4'-trihydroxy-6-methoxyflavanone	P17612	PRKACA	Homo sapiens	TCMSP
5,7,4'-trihydroxy-6-methoxyflavanone	P23219	PTGS1	Homo sapiens	TCMSP
5,7,4'-trihydroxy-6-methoxyflavanone	P35354	PTGS2	Homo sapiens	TCMSP
5,7,4'-trihydroxy-8-methoxyflavanone	P00918	CA2	Homo sapiens	TCMSP
5,7,4'-trihydroxy-8-methoxyflavanone	P07900	HSP90AA1	Homo sapiens	TCMSP
5,7,4'-trihydroxy-8-methoxyflavanone	P17612	PRKACA	Homo sapiens	TCMSP
5,7,4'-trihydroxy-8-methoxyflavanone	P48736	PIK3CG	Homo sapiens	TCMSP
5,7,4'-trihydroxy-8-methoxyflavanone	P23219	PTGS1	Homo sapiens	TCMSP
5,7,4'-trihydroxy-8-methoxyflavanone	P35354	PTGS2	Homo sapiens	TCMSP
5,7,4'-Trihydroxy-8-methoxyflavone	P10275	AR	Homo sapiens	TCMSP
5,7,4'-Trihydroxy-8-methoxyflavone	P0DP23	CALM1	Homo sapiens	TCMSP
5,7,4'-Trihydroxy-8-methoxyflavone	P24941	CDK2	Homo sapiens	TCMSP
5,7,4'-Trihydroxy-8-methoxyflavone	P27487	DPP4	Homo sapiens	TCMSP
5,7,4'-Trihydroxy-8-methoxyflavone	P03372	ESR1	Homo sapiens	TCMSP
5,7,4'-Trihydroxy-8-methoxyflavone	P11217	PYGM	Homo sapiens	TCMSP
5,7,4'-Trihydroxy-8-methoxyflavone	P49841	GSK3B	Homo sapiens	TCMSP
5,7,4'-Trihydroxy-8-methoxyflavone	P07900	HSP90AA1	Homo sapiens	TCMSP
5,7,4'-Trihydroxy-8-methoxyflavone	Q16539	MAPK14	Homo sapiens	TCMSP
5,7,4'-Trihydroxy-8-methoxyflavone	P17612	PRKACA	Homo sapiens	TCMSP
5,7,4'-Trihydroxy-8-methoxyflavone	P35228	NOS2	Homo sapiens	TCMSP
5,7,4'-Trihydroxy-8-methoxyflavone	Q15596	NCOA2	Homo sapiens	TCMSP
5,7,4'-Trihydroxy-8-methoxyflavone	P37231	PPARG	Homo sapiens	TCMSP
5,7,4'-Trihydroxy-8-methoxyflavone	P48736	PIK3CG	Homo sapiens	TCMSP
5,7,4'-Trihydroxy-8-methoxyflavone	P23219	PTGS1	Homo sapiens	TCMSP
5,7,4'-Trihydroxy-8-methoxyflavone	P35354	PTGS2	Homo sapiens	TCMSP
5,7,4'-Trihydroxy-8-methoxyflavone	O14757	CHEK1	Homo sapiens	TCMSP
5,7,4'-Trihydroxy-8-methoxyflavone	P07477	PRSS1	Homo sapiens	TCMSP
acacetin	P10275	AR	Homo sapiens	TCMSP
acacetin	Q07812	BAX	Homo sapiens	TCMSP
acacetin	P10415	BCL2	Homo sapiens	TCMSP
acacetin	P07550	ADRB2	Homo sapiens	TCMSP
acacetin	P0DP23	CALM1	Homo sapiens	TCMSP
acacetin	P42574	CASP3	Homo sapiens	TCMSP
acacetin	Q14790	CASP8	Homo sapiens	TCMSP
acacetin	P24941	CDK2	Homo sapiens	TCMSP
acacetin	P04637	TP53	Homo sapiens	TCMSP
acacetin	Q14432	PDE3A	Homo sapiens	TCMSP
acacetin	P38936	CDKN1A	Homo sapiens	TCMSP
acacetin	P11511	CYP19A1	Homo sapiens	TCMSP
acacetin	P27487	DPP4	Homo sapiens	TCMSP
acacetin	P49327	FASN	Homo sapiens	TCMSP
acacetin	P07900	HSP90AA1	Homo sapiens	TCMSP
acacetin	P17612	PRKACA	Homo sapiens	TCMSP
acacetin	P35228	NOS2	Homo sapiens	TCMSP
acacetin	Q15788	NCOA1	Homo sapiens	TCMSP
acacetin	Q15596	NCOA2	Homo sapiens	TCMSP
acacetin	P48736	PIK3CG	Homo sapiens	TCMSP
acacetin	P23219	PTGS1	Homo sapiens	TCMSP
acacetin	P35354	PTGS2	Homo sapiens	TCMSP
acacetin	O14757	CHEK1	Homo sapiens	TCMSP
acacetin	Q04206	RELA	Homo sapiens	TCMSP
acacetin	P07477	PRSS1	Homo sapiens	TCMSP
acacetin	P48023	FASLG	Homo sapiens	TCMSP
baicalein	P10275	AR	Homo sapiens	TCMSP
baicalein	P05090	APOD	Homo sapiens	TCMSP
baicalein	Q07812	BAX	Homo sapiens	TCMSP
baicalein	P10415	BCL2	Homo sapiens	TCMSP
baicalein	P18054	ALOX12	Homo sapiens	TCMSP
baicalein	P35869	AHR	Homo sapiens	TCMSP
baicalein	P0DP23	CALM1	Homo sapiens	TCMSP
baicalein	P42574	CASP3	Homo sapiens	TCMSP
baicalein	P06493	CDK1	Homo sapiens	TCMSP
baicalein	P04637	TP53	Homo sapiens	TCMSP
baicalein	Q14432	PDE3A	Homo sapiens	TCMSP
baicalein	P99999	CYCS	Homo sapiens	TCMSP
baicalein	P27487	DPP4	Homo sapiens	TCMSP
baicalein	Q9GZT9	EGLN1	Homo sapiens	TCMSP
baicalein	Q01469	FABP5	Homo sapiens	TCMSP
baicalein	P15407	FOSL1	Homo sapiens	TCMSP
baicalein	P15408	FOSL2	Homo sapiens	TCMSP
baicalein	P14635	CCNB1	Homo sapiens	TCMSP
baicalein	P07900	HSP90AA1	Homo sapiens	TCMSP
baicalein	Q9NWT6	HIF1AN	Homo sapiens	TCMSP
baicalein	P01344	IGF2	Homo sapiens	TCMSP
baicalein	P14780	MMP9	Homo sapiens	TCMSP
baicalein	P17612	PRKACA	Homo sapiens	TCMSP
baicalein	P05164	MPO	Homo sapiens	TCMSP
baicalein	Q96PH1	NOX5	Homo sapiens	TCMSP
baicalein	O95644	NFATC1	Homo sapiens	TCMSP
baicalein	Q15788	NCOA1	Homo sapiens	TCMSP
baicalein	Q15596	NCOA2	Homo sapiens	TCMSP
baicalein	P48736	PIK3CG	Homo sapiens	TCMSP
baicalein	P23219	PTGS1	Homo sapiens	TCMSP
baicalein	P35354	PTGS2	Homo sapiens	TCMSP
baicalein	P01100	FOS	Homo sapiens	TCMSP
baicalein	P31749	AKT1	Homo sapiens	TCMSP
baicalein	Q04206	RELA	Homo sapiens	TCMSP
baicalein	P07477	PRSS1	Homo sapiens	TCMSP
baicalein	Q8NHU6	TDRD7	Homo sapiens	TCMSP
baicalein	P15692	VEGFA	Homo sapiens	TCMSP
beta-Sitosterol	O95342	ABCB11	Homo sapiens	TCMID
beta-Sitosterol	P05362	ICAM1	Homo sapiens	TCMID
beta-Sitosterol	P36956	SREBF1	Homo sapiens	TCMID
beta-Sitosterol	P02649	APOE	Homo sapiens	TCMID
beta-Sitosterol	Q12772	SREBF2	Homo sapiens	TCMID
beta-Sitosterol	Q15392	DHCR24	Homo sapiens	TCMID
beta-Sitosterol	P42574	CASP3	Homo sapiens	TCMID
beta-sitosterol	P28223	HTR2A	Homo sapiens	TCMSP
beta-sitosterol	P35348	ADRA1A	Homo sapiens	TCMSP
beta-sitosterol	P35368	ADRA1B	Homo sapiens	TCMSP
beta-sitosterol	Q07812	BAX	Homo sapiens	TCMSP
beta-sitosterol	P10415	BCL2	Homo sapiens	TCMSP
beta-sitosterol	P07550	ADRB2	Homo sapiens	TCMSP
beta-sitosterol	P42574	CASP3	Homo sapiens	TCMSP
beta-sitosterol	Q14790	CASP8	Homo sapiens	TCMSP
beta-sitosterol	P55211	CASP9	Homo sapiens	TCMSP
beta-sitosterol	Q14432	PDE3A	Homo sapiens	TCMSP
beta-sitosterol	P21728	DRD1	Homo sapiens	TCMSP
beta-sitosterol	P14867	GABRA1	Homo sapiens	TCMSP
beta-sitosterol	P47869	GABRA2	Homo sapiens	TCMSP
beta-sitosterol	P28472	GABRB3	Homo sapiens	TCMSP
beta-sitosterol	P31644	GABRA5	Homo sapiens	TCMSP
beta-sitosterol	P07900	HSP90AA1	Homo sapiens	TCMSP
beta-sitosterol	P11137	MAP2	Homo sapiens	TCMSP
beta-sitosterol	P17612	PRKACA	Homo sapiens	TCMSP
beta-sitosterol	P11229	CHRM1	Homo sapiens	TCMSP
beta-sitosterol	P08172	CHRM2	Homo sapiens	TCMSP
beta-sitosterol	P20309	CHRM3	Homo sapiens	TCMSP
beta-sitosterol	P08173	CHRM4	Homo sapiens	TCMSP
beta-sitosterol	P35372	OPRM1	Homo sapiens	TCMSP
beta-sitosterol	P36544	CHRNA7	Homo sapiens	TCMSP
beta-sitosterol	Q96PH1	NOX5	Homo sapiens	TCMSP
beta-sitosterol	Q15596	NCOA2	Homo sapiens	TCMSP
beta-sitosterol	P48736	PIK3CG	Homo sapiens	TCMSP
beta-sitosterol	Q12809	KCNH2	Homo sapiens	TCMSP
beta-sitosterol	P06401	PGR	Homo sapiens	TCMSP
beta-sitosterol	P23219	PTGS1	Homo sapiens	TCMSP
beta-sitosterol	P35354	PTGS2	Homo sapiens	TCMSP
beta-sitosterol	P17252	PRKCA	Homo sapiens	TCMSP
beta-sitosterol	P27169	PON1	Homo sapiens	TCMSP
beta-sitosterol	Q14524	SCN5A	Homo sapiens	TCMSP
beta-sitosterol	P31645	SLC6A4	Homo sapiens	TCMSP
beta-sitosterol	P05412	JUN	Homo sapiens	TCMSP
beta-sitosterol	P01137	TGFB1	Homo sapiens	TCMSP
bis[(2S)-2-ethylhexyl] benzene-1,2-dicarboxylate	Q14524	SCN5A	Homo sapiens	TCMSP
Carthamidin	P07900	HSP90AA1	Homo sapiens	TCMSP
Carthamidin	P17612	PRKACA	Homo sapiens	TCMSP
Carthamidin	P23219	PTGS1	Homo sapiens	TCMSP
Carthamidin	P35354	PTGS2	Homo sapiens	TCMSP
coptisine	P10275	AR	Homo sapiens	TCMSP
coptisine	P03372	ESR1	Homo sapiens	TCMSP
coptisine	P35228	NOS2	Homo sapiens	TCMSP
coptisine	P29474	NOS3	Homo sapiens	TCMSP
coptisine	Q12809	KCNH2	Homo sapiens	TCMSP
coptisine	P23219	PTGS1	Homo sapiens	TCMSP
coptisine	P35354	PTGS2	Homo sapiens	TCMSP
coptisine	Q14524	SCN5A	Homo sapiens	TCMSP
coptisine	P07477	PRSS1	Homo sapiens	TCMSP
Dihydrobaicalin_qt	P07900	HSP90AA1	Homo sapiens	TCMSP
Dihydrobaicalin_qt	P17612	PRKACA	Homo sapiens	TCMSP
Dihydrobaicalin_qt	P23219	PTGS1	Homo sapiens	TCMSP
Dihydrobaicalin_qt	P35354	PTGS2	Homo sapiens	TCMSP
DIHYDROOROXYLIN	P35368	ADRA1B	Homo sapiens	TCMSP
DIHYDROOROXYLIN	P07550	ADRB2	Homo sapiens	TCMSP
DIHYDROOROXYLIN	P0DP23	CALM1	Homo sapiens	TCMSP
DIHYDROOROXYLIN	Q14432	PDE3A	Homo sapiens	TCMSP
DIHYDROOROXYLIN	P07900	HSP90AA1	Homo sapiens	TCMSP
DIHYDROOROXYLIN	P17612	PRKACA	Homo sapiens	TCMSP
DIHYDROOROXYLIN	Q15788	NCOA1	Homo sapiens	TCMSP
DIHYDROOROXYLIN	P23219	PTGS1	Homo sapiens	TCMSP
DIHYDROOROXYLIN	P35354	PTGS2	Homo sapiens	TCMSP
DIHYDROOROXYLIN	P19793	RXRA	Homo sapiens	TCMSP
DIHYDROOROXYLIN	Q14524	SCN5A	Homo sapiens	TCMSP
Diop	P07550	ADRB2	Homo sapiens	TCMSP
Diop	P20309	CHRM3	Homo sapiens	TCMSP
Diop	Q14524	SCN5A	Homo sapiens	TCMSP
ent-Epicatechin	P16444	DPEP1	Homo sapiens	TCMSP
ent-Epicatechin	P03372	ESR1	Homo sapiens	TCMSP
ent-Epicatechin	P07900	HSP90AA1	Homo sapiens	TCMSP
ent-Epicatechin	P17612	PRKACA	Homo sapiens	TCMSP
ent-Epicatechin	P23219	PTGS1	Homo sapiens	TCMSP
ent-Epicatechin	P35354	PTGS2	Homo sapiens	TCMSP
epiberberine	P10275	AR	Homo sapiens	TCMSP
epiberberine	Q9Y233	PDE10A	Homo sapiens	TCMSP
epiberberine	P03372	ESR1	Homo sapiens	TCMSP
epiberberine	P17612	PRKACA	Homo sapiens	TCMSP
epiberberine	P35228	NOS2	Homo sapiens	TCMSP
epiberberine	P29474	NOS3	Homo sapiens	TCMSP
epiberberine	Q15596	NCOA2	Homo sapiens	TCMSP
epiberberine	Q12809	KCNH2	Homo sapiens	TCMSP
epiberberine	P35354	PTGS2	Homo sapiens	TCMSP
epiberberine	P19793	RXRA	Homo sapiens	TCMSP
epiberberine	P07477	PRSS1	Homo sapiens	TCMSP
Eriodyctiol (flavanone)	P0DP23	CALM1	Homo sapiens	TCMSP
Eriodyctiol (flavanone)	P11217	PYGM	Homo sapiens	TCMSP
Eriodyctiol (flavanone)	P07900	HSP90AA1	Homo sapiens	TCMSP
Eriodyctiol (flavanone)	P17612	PRKACA	Homo sapiens	TCMSP
Eriodyctiol (flavanone)	Q15596	NCOA2	Homo sapiens	TCMSP
Eriodyctiol (flavanone)	P48736	PIK3CG	Homo sapiens	TCMSP
Eriodyctiol (flavanone)	P23219	PTGS1	Homo sapiens	TCMSP
Eriodyctiol (flavanone)	P35354	PTGS2	Homo sapiens	TCMSP
Moslosooflavone	P35368	ADRA1B	Homo sapiens	TCMSP
Moslosooflavone	P10275	AR	Homo sapiens	TCMSP
Moslosooflavone	P07550	ADRB2	Homo sapiens	TCMSP
Moslosooflavone	Q12791	KCNMA1	Homo sapiens	TCMSP
Moslosooflavone	P0DP23	CALM1	Homo sapiens	TCMSP
Moslosooflavone	P24941	CDK2	Homo sapiens	TCMSP
Moslosooflavone	P27487	DPP4	Homo sapiens	TCMSP
Moslosooflavone	Q92731	ESR2	Homo sapiens	TCMSP
Moslosooflavone	P14867	GABRA1	Homo sapiens	TCMSP
Moslosooflavone	P49841	GSK3B	Homo sapiens	TCMSP
Moslosooflavone	P07900	HSP90AA1	Homo sapiens	TCMSP
Moslosooflavone	Q16539	MAPK14	Homo sapiens	TCMSP
Moslosooflavone	P17612	PRKACA	Homo sapiens	TCMSP
Moslosooflavone	P36544	CHRNA7	Homo sapiens	TCMSP
Moslosooflavone	P35228	NOS2	Homo sapiens	TCMSP
Moslosooflavone	Q15788	NCOA1	Homo sapiens	TCMSP
Moslosooflavone	P37231	PPARG	Homo sapiens	TCMSP
Moslosooflavone	P48736	PIK3CG	Homo sapiens	TCMSP
Moslosooflavone	P23219	PTGS1	Homo sapiens	TCMSP
Moslosooflavone	P35354	PTGS2	Homo sapiens	TCMSP
Moslosooflavone	P19793	RXRA	Homo sapiens	TCMSP
Moslosooflavone	O14757	CHEK1	Homo sapiens	TCMSP
Moslosooflavone	Q14524	SCN5A	Homo sapiens	TCMSP
Moslosooflavone	P00734	F2	Homo sapiens	TCMSP
Moslosooflavone	P07477	PRSS1	Homo sapiens	TCMSP
NEOBAICALEIN	P10275	AR	Homo sapiens	TCMSP
NEOBAICALEIN	Q12791	KCNMA1	Homo sapiens	TCMSP
NEOBAICALEIN	P0DP23	CALM1	Homo sapiens	TCMSP
NEOBAICALEIN	P08709	F7	Homo sapiens	TCMSP
NEOBAICALEIN	P00742	F10	Homo sapiens	TCMSP
NEOBAICALEIN	P27487	DPP4	Homo sapiens	TCMSP
NEOBAICALEIN	P11388	TOP2A	Homo sapiens	TCMSP
NEOBAICALEIN	P03372	ESR1	Homo sapiens	TCMSP
NEOBAICALEIN	Q92731	ESR2	Homo sapiens	TCMSP
NEOBAICALEIN	P11217	PYGM	Homo sapiens	TCMSP
NEOBAICALEIN	P49841	GSK3B	Homo sapiens	TCMSP
NEOBAICALEIN	P07900	HSP90AA1	Homo sapiens	TCMSP
NEOBAICALEIN	P18031	PTPN1	Homo sapiens	TCMSP
NEOBAICALEIN	P35228	NOS2	Homo sapiens	TCMSP
NEOBAICALEIN	Q15596	NCOA2	Homo sapiens	TCMSP
NEOBAICALEIN	P37231	PPARG	Homo sapiens	TCMSP
NEOBAICALEIN	Q12809	KCNH2	Homo sapiens	TCMSP
NEOBAICALEIN	P35354	PTGS2	Homo sapiens	TCMSP
NEOBAICALEIN	O14757	CHEK1	Homo sapiens	TCMSP
NEOBAICALEIN	Q14524	SCN5A	Homo sapiens	TCMSP
NEOBAICALEIN	P00734	F2	Homo sapiens	TCMSP
NEOBAICALEIN	P07477	PRSS1	Homo sapiens	TCMSP
Norwogonin	P10275	AR	Homo sapiens	TCMSP
Norwogonin	P24941	CDK2	Homo sapiens	TCMSP
Norwogonin	Q14432	PDE3A	Homo sapiens	TCMSP
Norwogonin	P27487	DPP4	Homo sapiens	TCMSP
Norwogonin	P07900	HSP90AA1	Homo sapiens	TCMSP
Norwogonin	P17612	PRKACA	Homo sapiens	TCMSP
Norwogonin	P35228	NOS2	Homo sapiens	TCMSP
Norwogonin	P37231	PPARG	Homo sapiens	TCMSP
Norwogonin	P48736	PIK3CG	Homo sapiens	TCMSP
Norwogonin	P23219	PTGS1	Homo sapiens	TCMSP
Norwogonin	P35354	PTGS2	Homo sapiens	TCMSP
Norwogonin	O14757	CHEK1	Homo sapiens	TCMSP
oroxylin a	O96017	CHEK2	Homo sapiens	TCMID
oroxylin a	Q9UHB4	NDOR1	Homo sapiens	TCMID
oroxylin a	P16035	TIMP2	Homo sapiens	TCMID
oroxylin a	P08253	MMP2	Homo sapiens	TCMID
oroxylin a	P08183	ABCB1	Homo sapiens	TCMID
oroxylin a	P01100	FOS	Homo sapiens	TCMID
oroxylin a	P52789	HK2	Homo sapiens	TCMID
oroxylin a	P29474	NOS3	Homo sapiens	TCMID
oroxylin a	P55211	CASP9	Homo sapiens	TCMID
oroxylin a	P16435	POR	Homo sapiens	TCMID
oroxylin a	P04637	TP53	Homo sapiens	TCMID
oroxylin a	P05231	IL6	Homo sapiens	TCMID
oroxylin a	P36888	FLT3	Homo sapiens	TCMID
oroxylin a	Q9UBK8	MTRR	Homo sapiens	TCMID
oroxylin a	P42574	CASP3	Homo sapiens	TCMID
oroxylin a	P29475	NOS1	Homo sapiens	TCMID
oroxylin a	Q9NTG7	SIRT3	Homo sapiens	TCMID
oroxylin a	P30405	PPIF	Homo sapiens	TCMID
oroxylin a	A0A0C4DFU2	SOD2	Homo sapiens	TCMID
oroxylin a	P35228	NOS2	Homo sapiens	TCMID
oroxylin a	P14780	MMP9	Homo sapiens	TCMID
oroxylin a	P10415	BCL2	Homo sapiens	TCMID
oroxylin a	Q9NV66	TYW1	Homo sapiens	TCMID
oroxylin a	P23560	BDNF	Homo sapiens	TCMID
oroxylin a	P35368	ADRA1B	Homo sapiens	TCMSP
oroxylin a	P10275	AR	Homo sapiens	TCMSP
oroxylin a	P10415	BCL2	Homo sapiens	TCMSP
oroxylin a	P07550	ADRB2	Homo sapiens	TCMSP
oroxylin a	P0DP23	CALM1	Homo sapiens	TCMSP
oroxylin a	P61925	PKIA	Homo sapiens	TCMSP
oroxylin a	P42574	CASP3	Homo sapiens	TCMSP
oroxylin a	P06493	CDK1	Homo sapiens	TCMSP
oroxylin a	P50613	CDK7	Homo sapiens	TCMSP
oroxylin a	Q14432	PDE3A	Homo sapiens	TCMSP
oroxylin a	P05177	CYP1A2	Homo sapiens	TCMSP
oroxylin a	P11712	CYP2C9	Homo sapiens	TCMSP
oroxylin a	P27487	DPP4	Homo sapiens	TCMSP
oroxylin a	P14635	CCNB1	Homo sapiens	TCMSP
oroxylin a	P07900	HSP90AA1	Homo sapiens	TCMSP
oroxylin a	P05231	IL6	Homo sapiens	TCMSP
oroxylin a	P17612	PRKACA	Homo sapiens	TCMSP
oroxylin a	P35228	NOS2	Homo sapiens	TCMSP
oroxylin a	Q15788	NCOA1	Homo sapiens	TCMSP
oroxylin a	Q15596	NCOA2	Homo sapiens	TCMSP
oroxylin a	P48736	PIK3CG	Homo sapiens	TCMSP
oroxylin a	P23219	PTGS1	Homo sapiens	TCMSP
oroxylin a	P35354	PTGS2	Homo sapiens	TCMSP
oroxylin a	P19793	RXRA	Homo sapiens	TCMSP
oroxylin a	Q14524	SCN5A	Homo sapiens	TCMSP
oroxylin a	P07477	PRSS1	Homo sapiens	TCMSP
panicolin	P42574	CASP3	Homo sapiens	TCMID
Panicolin	P10275	AR	Homo sapiens	TCMSP
Panicolin	P0DP23	CALM1	Homo sapiens	TCMSP
Panicolin	P24941	CDK2	Homo sapiens	TCMSP
Panicolin	P27487	DPP4	Homo sapiens	TCMSP
Panicolin	Q92731	ESR2	Homo sapiens	TCMSP
Panicolin	P07900	HSP90AA1	Homo sapiens	TCMSP
Panicolin	P35228	NOS2	Homo sapiens	TCMSP
Panicolin	Q15788	NCOA1	Homo sapiens	TCMSP
Panicolin	P48736	PIK3CG	Homo sapiens	TCMSP
Panicolin	P23219	PTGS1	Homo sapiens	TCMSP
Panicolin	P35354	PTGS2	Homo sapiens	TCMSP
Panicolin	O14757	CHEK1	Homo sapiens	TCMSP
Panicolin	Q14524	SCN5A	Homo sapiens	TCMSP
Panicolin	P07477	PRSS1	Homo sapiens	TCMSP
rivularin	P10275	AR	Homo sapiens	TCMSP
rivularin	Q12791	KCNMA1	Homo sapiens	TCMSP
rivularin	P0DP23	CALM1	Homo sapiens	TCMSP
rivularin	P00918	CA2	Homo sapiens	TCMSP
rivularin	P08709	F7	Homo sapiens	TCMSP
rivularin	P00742	F10	Homo sapiens	TCMSP
rivularin	P27487	DPP4	Homo sapiens	TCMSP
rivularin	P11388	TOP2A	Homo sapiens	TCMSP
rivularin	Q92731	ESR2	Homo sapiens	TCMSP
rivularin	P07900	HSP90AA1	Homo sapiens	TCMSP
rivularin	P35228	NOS2	Homo sapiens	TCMSP
rivularin	P29474	NOS3	Homo sapiens	TCMSP
rivularin	Q15788	NCOA1	Homo sapiens	TCMSP
rivularin	Q15596	NCOA2	Homo sapiens	TCMSP
rivularin	Q12809	KCNH2	Homo sapiens	TCMSP
rivularin	P23219	PTGS1	Homo sapiens	TCMSP
rivularin	P35354	PTGS2	Homo sapiens	TCMSP
rivularin	P19793	RXRA	Homo sapiens	TCMSP
rivularin	Q14524	SCN5A	Homo sapiens	TCMSP
rivularin	P00734	F2	Homo sapiens	TCMSP
rivularin	P07477	PRSS1	Homo sapiens	TCMSP
rivularin	P35968	KDR	Homo sapiens	TCMSP
Salvigenin	P22303	ACHE	Homo sapiens	TCMSP
Salvigenin	P35368	ADRA1B	Homo sapiens	TCMSP
Salvigenin	P07550	ADRB2	Homo sapiens	TCMSP
Salvigenin	P0DP23	CALM1	Homo sapiens	TCMSP
Salvigenin	P08709	F7	Homo sapiens	TCMSP
Salvigenin	P00742	F10	Homo sapiens	TCMSP
Salvigenin	P27487	DPP4	Homo sapiens	TCMSP
Salvigenin	P07900	HSP90AA1	Homo sapiens	TCMSP
Salvigenin	P01857	IGHG1	Homo sapiens	TCMSP
Salvigenin	P35228	NOS2	Homo sapiens	TCMSP
Salvigenin	P29474	NOS3	Homo sapiens	TCMSP
Salvigenin	Q15596	NCOA2	Homo sapiens	TCMSP
Salvigenin	P23219	PTGS1	Homo sapiens	TCMSP
Salvigenin	P35354	PTGS2	Homo sapiens	TCMSP
Salvigenin	P19793	RXRA	Homo sapiens	TCMSP
Salvigenin	Q14524	SCN5A	Homo sapiens	TCMSP
Salvigenin	P00734	F2	Homo sapiens	TCMSP
Salvigenin	P07477	PRSS1	Homo sapiens	TCMSP
sitosterol	O95342	ABCB11	Homo sapiens	TCMID
sitosterol	P05362	ICAM1	Homo sapiens	TCMID
sitosterol	P36956	SREBF1	Homo sapiens	TCMID
sitosterol	P02649	APOE	Homo sapiens	TCMID
sitosterol	Q12772	SREBF2	Homo sapiens	TCMID
sitosterol	Q15392	DHCR24	Homo sapiens	TCMID
sitosterol	P42574	CASP3	Homo sapiens	TCMID
sitosterol	P08235	NR3C2	Homo sapiens	TCMSP
sitosterol	Q15596	NCOA2	Homo sapiens	TCMSP
sitosterol	P06401	PGR	Homo sapiens	TCMSP
Skullcapflavone II	P10275	AR	Homo sapiens	TCMSP
Skullcapflavone II	Q12791	KCNMA1	Homo sapiens	TCMSP
Skullcapflavone II	P0DP23	CALM1	Homo sapiens	TCMSP
Skullcapflavone II	P08709	F7	Homo sapiens	TCMSP
Skullcapflavone II	P00742	F10	Homo sapiens	TCMSP
Skullcapflavone II	P27487	DPP4	Homo sapiens	TCMSP
Skullcapflavone II	P11388	TOP2A	Homo sapiens	TCMSP
Skullcapflavone II	P07900	HSP90AA1	Homo sapiens	TCMSP
Skullcapflavone II	P01857	IGHG1	Homo sapiens	TCMSP
Skullcapflavone II	P35228	NOS2	Homo sapiens	TCMSP
Skullcapflavone II	P29474	NOS3	Homo sapiens	TCMSP
Skullcapflavone II	Q15788	NCOA1	Homo sapiens	TCMSP
Skullcapflavone II	Q15596	NCOA2	Homo sapiens	TCMSP
Skullcapflavone II	Q12809	KCNH2	Homo sapiens	TCMSP
Skullcapflavone II	P23219	PTGS1	Homo sapiens	TCMSP
Skullcapflavone II	P35354	PTGS2	Homo sapiens	TCMSP
Skullcapflavone II	Q14524	SCN5A	Homo sapiens	TCMSP
Skullcapflavone II	P00734	F2	Homo sapiens	TCMSP
Skullcapflavone II	P07477	PRSS1	Homo sapiens	TCMSP
Skullcapflavone II	P35968	KDR	Homo sapiens	TCMSP
Skullcapflavone II	P54289	CACNA2D1	Homo sapiens	TCMSP
stigmasterol	Q9H221	ABCG8	Homo sapiens	TCMID
stigmasterol	P04035	HMGCR	Homo sapiens	TCMID
stigmasterol	Q9Y6L6	SLCO1B1	Homo sapiens	TCMID
stigmasterol	Q9H222	ABCG5	Homo sapiens	TCMID
stigmasterol	O95477	ABCA1	Homo sapiens	TCMID
Stigmasterol	P28223	HTR2A	Homo sapiens	TCMSP
Stigmasterol	P00326	ADH1C	Homo sapiens	TCMSP
Stigmasterol	O60218	AKR1B10	Homo sapiens	TCMSP
Stigmasterol	P35348	ADRA1A	Homo sapiens	TCMSP
Stigmasterol	P35368	ADRA1B	Homo sapiens	TCMSP
Stigmasterol	P08913	ADRA2A	Homo sapiens	TCMSP
Stigmasterol	P21397	MAOA	Homo sapiens	TCMSP
Stigmasterol	P27338	MAOB	Homo sapiens	TCMSP
Stigmasterol	P08588	ADRB1	Homo sapiens	TCMSP
Stigmasterol	P07550	ADRB2	Homo sapiens	TCMSP
Stigmasterol	P17538	CTRB1	Homo sapiens	TCMSP
Stigmasterol	P14867	GABRA1	Homo sapiens	TCMSP
Stigmasterol	P28472	GABRB3	Homo sapiens	TCMSP
Stigmasterol	P01857	IGHG1	Homo sapiens	TCMSP
Stigmasterol	P09960	LTA4H	Homo sapiens	TCMSP
Stigmasterol	P08235	NR3C2	Homo sapiens	TCMSP
Stigmasterol	P17612	PRKACA	Homo sapiens	TCMSP
Stigmasterol	P11229	CHRM1	Homo sapiens	TCMSP
Stigmasterol	P08172	CHRM2	Homo sapiens	TCMSP
Stigmasterol	P20309	CHRM3	Homo sapiens	TCMSP
Stigmasterol	P36544	CHRNA7	Homo sapiens	TCMSP
Stigmasterol	Q15788	NCOA1	Homo sapiens	TCMSP
Stigmasterol	Q15596	NCOA2	Homo sapiens	TCMSP
Stigmasterol	P06401	PGR	Homo sapiens	TCMSP
Stigmasterol	P23219	PTGS1	Homo sapiens	TCMSP
Stigmasterol	P35354	PTGS2	Homo sapiens	TCMSP
Stigmasterol	P19793	RXRA	Homo sapiens	TCMSP
Stigmasterol	Q14524	SCN5A	Homo sapiens	TCMSP
Stigmasterol	Q01959	SLC6A3	Homo sapiens	TCMSP
Stigmasterol	P23975	SLC6A2	Homo sapiens	TCMSP
Stigmasterol	P00749	PLAU	Homo sapiens	TCMSP
wogonin	O14807	MRAS	Homo sapiens	TCMID
wogonin	P56559	ARL4C	Homo sapiens	TCMID
wogonin	P57735	RAB25	Homo sapiens	TCMID
wogonin	B9A030	TISP43	Homo sapiens	TCMID
wogonin	Q9H3S3	TMPRSS5	Homo sapiens	TCMID
wogonin	P42574	CASP3	Homo sapiens	TCMID
wogonin	P13500	CCL2	Homo sapiens	TCMID
wogonin	P49703	ARL4D	Homo sapiens	TCMID
wogonin	P55042	RRAD	Homo sapiens	TCMID
wogonin	P16435	POR	Homo sapiens	TCMID
wogonin	Q8IU80	TMPRSS6	Homo sapiens	TCMID
wogonin	P23219	PTGS1	Homo sapiens	TCMID
wogonin	P29475	NOS1	Homo sapiens	TCMID
wogonin	Q9Y689	ARL5A	Homo sapiens	TCMID
wogonin	O94955	RHOBTB3	Homo sapiens	TCMID
wogonin	Q14520	HABP2	Homo sapiens	TCMID
wogonin	Q96KC2	ARL5B	Homo sapiens	TCMID
wogonin	Q9NZQ0	DNAJC27	Homo sapiens	TCMID
wogonin	Q969Q4	ARL11	Homo sapiens	TCMID
wogonin	A6NH57	ARL5C	Homo sapiens	TCMID
wogonin	P08217	CELA2A	Homo sapiens	TCMID
wogonin	P06681	C2	Homo sapiens	TCMID
wogonin	O95661	DIRAS3	Homo sapiens	TCMID
wogonin	P12544	GZMA	Homo sapiens	TCMID
wogonin	P23946	CMA1	Homo sapiens	TCMID
wogonin	P60763	RAC3	Homo sapiens	TCMID
wogonin	O15162	PLSCR1	Homo sapiens	TCMID
wogonin	P00748	F12	Homo sapiens	TCMID
wogonin	Q96A58	RERG	Homo sapiens	TCMID
wogonin	P00746	CFD	Homo sapiens	TCMID
wogonin	Q9UBX7	KLK11	Homo sapiens	TCMID
wogonin	P08519	LPA	Homo sapiens	TCMID
wogonin	Q92876	KLK6	Homo sapiens	TCMID
wogonin	Q9P0G3	KLK14	Homo sapiens	TCMID
wogonin	Q8IYP2	PRSS58	Homo sapiens	TCMID
wogonin	Q7RTY8	TMPRSS7	Homo sapiens	TCMID
wogonin	Q86WS5	TMPRSS12	Homo sapiens	TCMID
wogonin	Q5S007	LRRK2	Homo sapiens	TCMID
wogonin	P24158	PRTN3	Homo sapiens	TCMID
wogonin	B9A039	N/A	Homo sapiens	TCMID
wogonin	B4E1Z4	CFB	Homo sapiens	TCMID
wogonin	P07477	PRSS1	Homo sapiens	TCMID
wogonin	P84095	RHOG	Homo sapiens	TCMID
wogonin	P57789	KCNK10	Homo sapiens	TCMID
wogonin	Q6PEW0	PRSS54	Homo sapiens	TCMID
wogonin	Q8N8L6	ARL10	Homo sapiens	TCMID
wogonin	Q2L4Q9	PRSS53	Homo sapiens	TCMID
wogonin	Q8IYK8	REM2	Homo sapiens	TCMID
wogonin	P61587	RND3	Homo sapiens	TCMID
wogonin	Q9HC84	MUC5B	Homo sapiens	TCMID
wogonin	P00742	F10	Homo sapiens	TCMID
wogonin	O43240	KLK10	Homo sapiens	TCMID
wogonin	P09429	HMGB1	Homo sapiens	TCMID
wogonin	Q07820	MCL1	Homo sapiens	TCMID
wogonin	Q9NRS4	TMPRSS4	Homo sapiens	TCMID
wogonin	Q6T310	RASL11A	Homo sapiens	TCMID
wogonin	P98073	TMPRSS15	Homo sapiens	TCMID
wogonin	P17081	RHOQ	Homo sapiens	TCMID
wogonin	A1L453	PRSS38	Homo sapiens	TCMID
wogonin	Q9BYZ6	RHOBTB2	Homo sapiens	TCMID
wogonin	P10301	RRAS	Homo sapiens	TCMID
wogonin	P10144	GZMB	Homo sapiens	TCMID
wogonin	Q04756	HGFAC	Homo sapiens	TCMID
wogonin	P00740	F9	Homo sapiens	TCMID
wogonin	P06870	KLK1	Homo sapiens	TCMID
wogonin	Q0P5N6	ARL16	Homo sapiens	TCMID
wogonin	P24941	CDK2	Homo sapiens	TCMID
wogonin	P20248	CCNA2	Homo sapiens	TCMID
wogonin	O60259	KLK8	Homo sapiens	TCMID
wogonin	P08709	F7	Homo sapiens	TCMID
wogonin	Q92843	BCL2L2	Homo sapiens	TCMID
wogonin	P08861	CELA3B	Homo sapiens	TCMID
wogonin	Q9BPW5	RASL11B	Homo sapiens	TCMID
wogonin	Q9UHB4	NDOR1	Homo sapiens	TCMID
wogonin	P00750	PLAT	Homo sapiens	TCMID
wogonin	Q9UNT1	RABL2B	Homo sapiens	TCMID
wogonin	P04637	TP53	Homo sapiens	TCMID
wogonin	Q9BU20	RSG1	Homo sapiens	TCMID
wogonin	P17538	CTRB1	Homo sapiens	TCMID
wogonin	P40313	CTRL	Homo sapiens	TCMID
wogonin	P84085	ARF5	Homo sapiens	TCMID
wogonin	P04798	CYP1A1	Homo sapiens	TCMID
wogonin	Q9NZP8	C1RL	Homo sapiens	TCMID
wogonin	P20718	GZMH	Homo sapiens	TCMID
wogonin	P08246	ELANE	Homo sapiens	TCMID
wogonin	Q96DN2	VWCE	Homo sapiens	TCMID
wogonin	Q6ZWK6	TMPRSS11F	Homo sapiens	TCMID
wogonin	P10415	BCL2	Homo sapiens	TCMID
wogonin	O75443	TECTA	Homo sapiens	TCMID
wogonin	Q9Y3L5	RAP2C	Homo sapiens	TCMID
wogonin	Q5K4E3	PRSS36	Homo sapiens	TCMID
wogonin	Q99895	CTRC	Homo sapiens	TCMID
wogonin	Q92730	RND1	Homo sapiens	TCMID
wogonin	P14780	MMP9	Homo sapiens	TCMID
wogonin	P48740	MASP1	Homo sapiens	TCMID
wogonin	Q9GZN4	PRSS22	Homo sapiens	TCMID
wogonin	Q8TAI7	RHEBL1	Homo sapiens	TCMID
wogonin	Q07817	BCL2L1	Homo sapiens	TCMID
wogonin	P50750	CDK9	Homo sapiens	TCMID
wogonin	P11802	CDK4	Homo sapiens	TCMID
wogonin	A0A0A0MR61	PRSS57	Homo sapiens	TCMID
wogonin	Q9NYN1	RASL12	Homo sapiens	TCMID
wogonin	O60235	TMPRSS11D	Homo sapiens	TCMID
wogonin	P09093	CELA3A	Homo sapiens	TCMID
wogonin	P09601	HMOX1	Homo sapiens	TCMID
wogonin	Q9UI38	PRSS50	Homo sapiens	TCMID
wogonin	Q96D21	RASD2	Homo sapiens	TCMID
wogonin	P07202	TPO	Homo sapiens	TCMID
wogonin	P18085	ARF4	Homo sapiens	TCMID
wogonin	P00749	PLAU	Homo sapiens	TCMID
wogonin	Q9H628	RERGL	Homo sapiens	TCMID
wogonin	P08218	CELA2B	Homo sapiens	TCMID
wogonin	P24385	CCND1	Homo sapiens	TCMID
wogonin	O15393	TMPRSS2	Homo sapiens	TCMID
wogonin	Q07812	BAX	Homo sapiens	TCMID
wogonin	P01116	KRAS	Homo sapiens	TCMID
wogonin	P14136	GFAP	Homo sapiens	TCMID
wogonin	Q9BZJ3	TPSD1	Homo sapiens	TCMID
wogonin	P09871	C1S	Homo sapiens	TCMID
wogonin	P20160	AZU1	Homo sapiens	TCMID
wogonin	P55040	GEM	Homo sapiens	TCMID
wogonin	P84077	ARF1	Homo sapiens	TCMID
wogonin	O00187	MASP2	Homo sapiens	TCMID
wogonin	Q9Y6M0	PRSS21	Homo sapiens	TCMID
wogonin	Q7Z444	ERAS	Homo sapiens	TCMID
wogonin	P04070	PROC	Homo sapiens	TCMID
wogonin	Q16651	PRSS8	Homo sapiens	TCMID
wogonin	Q9BQR3	PRSS27	Homo sapiens	TCMID
wogonin	Q6T311	ARL9	Homo sapiens	TCMID
wogonin	Q2XQG6	KLK9	Homo sapiens	TCMID
wogonin	Q92963	RIT1	Homo sapiens	TCMID
wogonin	P56730	PRSS12	Homo sapiens	TCMID
wogonin	Q9Y272	RASD1	Homo sapiens	TCMID
wogonin	Q15382	RHEB	Homo sapiens	TCMID
wogonin	A0A0A0MSS2	OTOGL	Homo sapiens	TCMID
wogonin	P01106	MYC	Homo sapiens	TCMID
wogonin	P49841	GSK3B	Homo sapiens	TCMID
wogonin	P62491	RAB11A	Homo sapiens	TCMID
wogonin	E5RG02	PRSS46	Homo sapiens	TCMID
wogonin	Q15907	RAB11B	Homo sapiens	TCMID
wogonin	P03951	F11	Homo sapiens	TCMID
wogonin	Q9Y337	KLK5	Homo sapiens	TCMID
wogonin	P00738	HP	Homo sapiens	TCMID
wogonin	Q9BZR8	BCL2L14	Homo sapiens	TCMID
wogonin	P61224	RAP1B	Homo sapiens	TCMID
wogonin	Q9UKR3	KLK13	Homo sapiens	TCMID
wogonin	F5H5R8	NAT1	Homo sapiens	TCMID
wogonin	A4D1T9	PRSS37	Homo sapiens	TCMID
wogonin	P14210	HGF	Homo sapiens	TCMID
wogonin	Q7Z410	TMPRSS9	Homo sapiens	TCMID
wogonin	P15153	RAC2	Homo sapiens	TCMID
wogonin	P21246	PTN	Homo sapiens	TCMID
wogonin	A1KZ92	PXDNL	Homo sapiens	TCMID
wogonin	A0A0A0MR82	TMPRSS11A	Homo sapiens	TCMID
wogonin	O95057	DIRAS1	Homo sapiens	TCMID
wogonin	Q8IVW1	ARL17A	Homo sapiens	TCMID
wogonin	Q7RTY7	OVCH1	Homo sapiens	TCMID
wogonin	P35030	PRSS3	Homo sapiens	TCMID
wogonin	Q92737	RASL10A	Homo sapiens	TCMID
wogonin	P11678	EPX	Homo sapiens	TCMID
wogonin	P61204	ARF3	Homo sapiens	TCMID
wogonin	Q15661	TPSAB1	Homo sapiens	TCMID
wogonin	O94844	RHOBTB1	Homo sapiens	TCMID
wogonin	Q8WUD1	RAB2B	Homo sapiens	TCMID
wogonin	Q92583	CCL17	Homo sapiens	TCMID
wogonin	P35228	NOS2	Homo sapiens	TCMID
wogonin	P00739	HPR	Homo sapiens	TCMID
wogonin	Q96HU8	DIRAS2	Homo sapiens	TCMID
wogonin	Q9HBH0	RHOF	Homo sapiens	TCMID
wogonin	P00751	CFB	Homo sapiens	TCMID
wogonin	Q9H2R5	KLK15	Homo sapiens	TCMID
wogonin	Q7L0Q8	RHOU	Homo sapiens	TCMID
wogonin	E9PRA0	TMPRSS13	Homo sapiens	TCMID
wogonin	P61225	RAP2B	Homo sapiens	TCMID
wogonin	P62070	RRAS2	Homo sapiens	TCMID
wogonin	P22891	PROZ	Homo sapiens	TCMID
wogonin	P46527	CDKN1B	Homo sapiens	TCMID
wogonin	P29474	NOS3	Homo sapiens	TCMID
wogonin	P01112	HRAS	Homo sapiens	TCMID
wogonin	P10114	RAP2A	Homo sapiens	TCMID
wogonin	Q6UWB4	PRSS55	Homo sapiens	TCMID
wogonin	Q9UBK7	RABL2A	Homo sapiens	TCMID
wogonin	Q9Y5Q5	CORIN	Homo sapiens	TCMID
wogonin	Q99578	RIT2	Homo sapiens	TCMID
wogonin	P35354	PTGS2	Homo sapiens	TCMID
wogonin	Q9UL52	TMPRSS11E	Homo sapiens	TCMID
wogonin	P04818	TYMS	Homo sapiens	TCMID
wogonin	P61106	RAB14	Homo sapiens	TCMID
wogonin	Q9UNI1	CELA1	Homo sapiens	TCMID
wogonin	Q92626	PXDN	Homo sapiens	TCMID
wogonin	Q12882	DPYD	Homo sapiens	TCMID
wogonin	Q16548	BCL2A1	Homo sapiens	TCMID
wogonin	P40616	ARL1	Homo sapiens	TCMID
wogonin	Q9H4E5	RHOJ	Homo sapiens	TCMID
wogonin	Q9NRR2	TPSG1	Homo sapiens	TCMID
wogonin	Q7RTY5	PRSS48	Homo sapiens	TCMID
wogonin	Q9H0F7	ARL6	Homo sapiens	TCMID
wogonin	Q6GPI1	CTRB2	Homo sapiens	TCMID
wogonin	Q8N4G2	ARL14	Homo sapiens	TCMID
wogonin	P52198	RND2	Homo sapiens	TCMID
wogonin	P05164	MPO	Homo sapiens	TCMID
wogonin	P08134	RHOC	Homo sapiens	TCMID
wogonin	G3XAK1	MST1	Homo sapiens	TCMID
wogonin	P11233	RALA	Homo sapiens	TCMID
wogonin	Q96L33	RHOV	Homo sapiens	TCMID
wogonin	P05156	CFI	Homo sapiens	TCMID
wogonin	P62745	RHOB	Homo sapiens	TCMID
wogonin	P15976	GATA1	Homo sapiens	TCMID
wogonin	Q6W4X9	MUC6	Homo sapiens	TCMID
wogonin	P35222	CTNNB1	Homo sapiens	TCMID
wogonin	P11234	RALB	Homo sapiens	TCMID
wogonin	P03952	KLKB1	Homo sapiens	TCMID
wogonin	P07288	KLK3	Homo sapiens	TCMID
wogonin	P05981	HPN	Homo sapiens	TCMID
wogonin	Q15669	RHOH	Homo sapiens	TCMID
wogonin	P60953	CDC42	Homo sapiens	TCMID
wogonin	Q9UKR0	KLK12	Homo sapiens	TCMID
wogonin	P40617	ARL4A	Homo sapiens	TCMID
wogonin	P08311	CTSG	Homo sapiens	TCMID
wogonin	A0A0C4DFQ5	KLK4	Homo sapiens	TCMID
wogonin	P57727	TMPRSS3	Homo sapiens	TCMID
wogonin	P49862	KLK7	Homo sapiens	TCMID
wogonin	Q8NF86	PRSS33	Homo sapiens	TCMID
wogonin	P21741	MDK	Homo sapiens	TCMID
wogonin	P00747	PLG	Homo sapiens	TCMID
wogonin	P63000	RAC1	Homo sapiens	TCMID
wogonin	H0YGG7	N/A	Homo sapiens	TCMID
wogonin	O75628	REM1	Homo sapiens	TCMID
wogonin	P00734	F2	Homo sapiens	TCMID
wogonin	P22079	LPO	Homo sapiens	TCMID
wogonin	Q86T26	TMPRSS11B	Homo sapiens	TCMID
wogonin	Q9Y5Y6	ST14	Homo sapiens	TCMID
wogonin	P51124	GZMM	Homo sapiens	TCMID
wogonin	P49863	GZMK	Homo sapiens	TCMID
wogonin	P62834	RAP1A	Homo sapiens	TCMID
wogonin	Q7Z5A4	PRSS42	Homo sapiens	TCMID
wogonin	P61586	RHOA	Homo sapiens	TCMID
wogonin	P01111	NRAS	Homo sapiens	TCMID
wogonin	Q9UMX3	BOK	Homo sapiens	TCMID
wogonin	Q7RTY3	PRSS45	Homo sapiens	TCMID
wogonin	P08253	MMP2	Homo sapiens	TCMID
wogonin	A0A0A0MRG8	BAK1	Homo sapiens	TCMID
wogonin	O00212	RHOD	Homo sapiens	TCMID
wogonin	P61019	RAB2A	Homo sapiens	TCMID
wogonin	P10323	ACR	Homo sapiens	TCMID
wogonin	P20151	KLK2	Homo sapiens	TCMID
wogonin	P11172	UMPS	Homo sapiens	TCMID
wogonin	O95433	AHSA1	Homo sapiens	TCMSP
wogonin	P10275	AR	Homo sapiens	TCMSP
wogonin	Q07812	BAX	Homo sapiens	TCMSP
wogonin	P10415	BCL2	Homo sapiens	TCMSP
wogonin	Q96PG8	BBC3	Homo sapiens	TCMSP
wogonin	P07550	ADRB2	Homo sapiens	TCMSP
wogonin	P0DP23	CALM1	Homo sapiens	TCMSP
wogonin	P42574	CASP3	Homo sapiens	TCMSP
wogonin	P55211	CASP9	Homo sapiens	TCMSP
wogonin	P13500	CCL2	Homo sapiens	TCMSP
wogonin	P24941	CDK2	Homo sapiens	TCMSP
wogonin	P04637	TP53	Homo sapiens	TCMSP
wogonin	Q14432	PDE3A	Homo sapiens	TCMSP
wogonin	P38936	CDKN1A	Homo sapiens	TCMSP
wogonin	P27487	DPP4	Homo sapiens	TCMSP
wogonin	P03372	ESR1	Homo sapiens	TCMSP
wogonin	Q9Y262	EIF3L	Homo sapiens	TCMSP
wogonin	P02751	FN1	Homo sapiens	TCMSP
wogonin	P24385	CCND1	Homo sapiens	TCMSP
wogonin	P14867	GABRA1	Homo sapiens	TCMSP
wogonin	P49841	GSK3B	Homo sapiens	TCMSP
wogonin	P07900	HSP90AA1	Homo sapiens	TCMSP
wogonin	Q07820	MCL1	Homo sapiens	TCMSP
wogonin	P05231	IL6	Homo sapiens	TCMSP
wogonin	P10145	CXCL8	Homo sapiens	TCMSP
wogonin	P03956	MMP1	Homo sapiens	TCMSP
wogonin	Q16539	MAPK14	Homo sapiens	TCMSP
wogonin	P17612	PRKACA	Homo sapiens	TCMSP
wogonin	P35228	NOS2	Homo sapiens	TCMSP
wogonin	P37231	PPARG	Homo sapiens	TCMSP
wogonin	P48736	PIK3CG	Homo sapiens	TCMSP
wogonin	P43115	PTGER3	Homo sapiens	TCMSP
wogonin	P23219	PTGS1	Homo sapiens	TCMSP
wogonin	P35354	PTGS2	Homo sapiens	TCMSP
wogonin	Q05655	PRKCD	Homo sapiens	TCMSP
wogonin	P31749	AKT1	Homo sapiens	TCMSP
wogonin	P19793	RXRA	Homo sapiens	TCMSP
wogonin	O14757	CHEK1	Homo sapiens	TCMSP
wogonin	Q14524	SCN5A	Homo sapiens	TCMSP
wogonin	Q99973	TEP1	Homo sapiens	TCMSP
wogonin	P05412	JUN	Homo sapiens	TCMSP
wogonin	Q04206	RELA	Homo sapiens	TCMSP
wogonin	P07477	PRSS1	Homo sapiens	TCMSP
wogonin	P01375	TNF	Homo sapiens	TCMSP
wogonin	P35968	KDR	Homo sapiens	TCMSP
