# Supplementary material for: Network Pharmacology-Based Study on the Mechanism of Scutellariae Radix for Hepatocellular Carcinoma Treatment
Source: Evid Based Complement Alternat Med. 2020 Oct 26;2020:8897918. doi: 10.1155/2020/8897918 (PMC7607277; doi:10.1155/2020/8897918)
Supplement: Supplementary Materials — Supplementary Table S1: targets of candidate active components in Scutellariae Radix. Supplementary Table S2: the detailed information of 566 HCC-related human genes. Supplementary Table S3: candidate targets of Scutellariae Radix against HCC. Supplementary Table S4: results of GO and KEGG pathway analysis using DAVID database. [file 8897918.f1.zip › 8897918.f1/Supplementary Table S3. Candidate targets of Scutellariae Radix against HCC.xlsx]

## Sheet: Sheet1
Supplementary table S3-Candidate targets of Scutellariae Radix against HCC
Gene	Unipro ID
PTGS2	P35354
HSP90AA1	P07900
ESR1	P03372
TOP2A	P11388
AR	P10275
CA2	P00918
PIK3CG	P48736
PRKACA	P17612
PTGS1	P23219
CDKN1A	P38936
BAX	Q07812
CASP3	P42574
TP53	P04637
FABP5	Q01469
IGF2	P01344
MMP9	P14780
FOS	P01100
VEGFA	P15692
ICAM1	P05362
APOE	P02649
CYP1A2	P05177
CYP2C9	P11712
SOD2	P04179
MMP2	P08253
ABCB1	P08183
ADH1C	P00326
AKR1B10	O60218
PLAU	P00749
SLCO1B1	Q9Y6L6
FN1	P02751
RND3	P61587
HGFAC	Q04756
CDK4	P11802
PROZ	P22891
CDKN1B	P46527
RHOB	P62745
KLKB1	P03952
MDK	P21741
PLG	P00747
RHOA	P61586
CCND1	P24385
MCL1	Q07820
F9	P00740
CCNA2	P20248
KRAS	P01116
MYC	P01106
HP	P00738
HGF	P14210
RHOC	P08134
CTNNB1	P35222
