# Supplementary material for: Network Pharmacology-Based Study on the Mechanism of Scutellariae Radix for Hepatocellular Carcinoma Treatment
Source: Evid Based Complement Alternat Med. 2020 Oct 26;2020:8897918. doi: 10.1155/2020/8897918 (PMC7607277; doi:10.1155/2020/8897918)
Supplement: Supplementary Materials — Supplementary Table S1: targets of candidate active components in Scutellariae Radix. Supplementary Table S2: the detailed information of 566 HCC-related human genes. Supplementary Table S3: candidate targets of Scutellariae Radix against HCC. Supplementary Table S4: results of GO and KEGG pathway analysis using DAVID database. [file 8897918.f1.zip › 8897918.f1/Supplementary Table S4. Results of GO and KEGG pathway analysis using DAVID database.xlsx]

## Sheet: BP
Category	Term	Count	%	PValue	Genes	List Total	Pop Hits	Pop Total	Fold Enrichment	Bonferroni	Benjamini	FDR
GOTERM_BP_DIRECT	GO:0042493~response to drug	14	28	2.54477e-12	ICAM1, HSP90AA1, PTGS2, ABCB1, CDK4, MDK, CTNNB1, SOD2, FOS, CASP3, CDKN1A, CCND1, CDKN1B, MYC	50	304	16792	15.4663	2.8552e-09	2.8552e-09	4.07959e-09
GOTERM_BP_DIRECT	GO:0032355~response to estradiol	8	16	7.75169e-09	CASP3, CCND1, CDKN1B, PTGS2, ESR1, CYP1A2, MYC, CTNNB1	50	91	16792	29.5244	8.69736e-06	4.34869e-06	1.24271e-05
GOTERM_BP_DIRECT	GO:0048146~positive regulation of fibroblast proliferation	6	12	4.87265e-07	CDKN1A, ESR1, CDK4, CCNA2, MYC, FN1	50	54	16792	37.3156	0.000546562	0.000182221	0.000781154
GOTERM_BP_DIRECT	GO:0045429~positive regulation of nitric oxide biosynthetic process	5	10	7.26202e-06	ICAM1, HSP90AA1, PTGS2, ESR1, SOD2	50	43	16792	39.0512	0.00811491	0.00203493	0.0116414
GOTERM_BP_DIRECT	GO:0060749~mammary gland alveolus development	4	8	1.54282e-05	AR, CCND1, VEGFA, ESR1	50	17	16792	79.0212	0.0171616	0.00345612	0.0247307
GOTERM_BP_DIRECT	GO:0010165~response to X-ray	4	8	3.45833e-05	CDKN1A, CASP3, CCND1, TP53	50	22	16792	61.0618	0.0380599	0.00644632	0.0554276
GOTERM_BP_DIRECT	GO:0043066~negative regulation of apoptotic process	9	18	4.64494e-05	CDKN1A, CASP3, CDKN1B, MCL1, MMP9, VEGFA, TP53, MYC, SOD2	50	455	16792	6.64299	0.0507826	0.00741771	0.0744392
GOTERM_BP_DIRECT	GO:0008284~positive regulation of cell proliferation	9	18	5.49692e-05	AR, CDKN1B, KRAS, VEGFA, IGF2, HGF, CDK4, MYC, FN1	50	466	16792	6.48618	0.0598137	0.00768001	0.0880873
GOTERM_BP_DIRECT	GO:0022617~extracellular matrix disassembly	5	10	7.03445e-05	KLKB1, MMP9, MMP2, PLG, FN1	50	76	16792	22.0947	0.0758947	0.00873157	0.112713
GOTERM_BP_DIRECT	GO:0006508~proteolysis	9	18	8.99774e-05	CASP3, KLKB1, MMP9, F9, HGF, MMP2, HGFAC, PLG, PLAU	50	500	16792	6.04512	0.0960301	0.0100451	0.144149
GOTERM_BP_DIRECT	GO:0050731~positive regulation of peptidyl-tyrosine phosphorylation	5	10	9.46761e-05	ICAM1, VEGFA, TP53, IGF2, HGF	50	82	16792	20.478	0.100784	0.00961093	0.151672
GOTERM_BP_DIRECT	GO:0048147~negative regulation of fibroblast proliferation	4	8	9.9095e-05	BAX, TP53, MYC, SOD2	50	31	16792	43.3342	0.105231	0.00922305	0.158745
GOTERM_BP_DIRECT	GO:0010332~response to gamma radiation	4	8	9.9095e-05	BAX, TP53, MYC, SOD2	50	31	16792	43.3342	0.105231	0.00922305	0.158745
GOTERM_BP_DIRECT	GO:0045787~positive regulation of cell cycle	4	8	0.000131111	CCND1, CDKN1B, CDK4, MYC	50	34	16792	39.5106	0.136807	0.0112529	0.209984
GOTERM_BP_DIRECT	GO:0008285~negative regulation of cell proliferation	8	16	0.00014064	AR, CDKN1A, CDKN1B, PTGS2, TP53, PLG, CTNNB1, SOD2	50	396	16792	6.78465	0.145987	0.0112088	0.225228
GOTERM_BP_DIRECT	GO:0001666~response to hypoxia	6	12	0.000140874	CASP3, CDKN1B, VEGFA, MMP2, PLAU, SOD2	50	172	16792	11.7153	0.146212	0.0104828	0.225603
GOTERM_BP_DIRECT	GO:0071456~cellular response to hypoxia	5	10	0.000174512	ICAM1, PTGS2, VEGFA, TP53, CCNA2	50	96	16792	17.4917	0.177839	0.0121641	0.279401
GOTERM_BP_DIRECT	GO:0043065~positive regulation of apoptotic process	7	14	0.000226709	PTGS2, BAX, TP53, RHOB, CDK4, TOP2A, CTNNB1	50	300	16792	7.83627	0.224615	0.0148531	0.362828
GOTERM_BP_DIRECT	GO:0002576~platelet degranulation	5	10	0.000228812	VEGFA, IGF2, HGF, PLG, FN1	50	103	16792	16.3029	0.226443	0.014163	0.366188
GOTERM_BP_DIRECT	GO:0001541~ovarian follicle development	4	8	0.000247438	ICAM1, BAX, VEGFA, MYC	50	42	16792	31.9848	0.242446	0.0145074	0.395942
GOTERM_BP_DIRECT	GO:0043525~positive regulation of neuron apoptotic process	4	8	0.000265451	CASP3, BAX, TP53, CTNNB1	50	43	16792	31.2409	0.257607	0.0147834	0.424709
GOTERM_BP_DIRECT	GO:0034644~cellular response to UV	4	8	0.000284291	PTGS2, BAX, TP53, MYC	50	44	16792	30.5309	0.273139	0.0150766	0.454788
GOTERM_BP_DIRECT	GO:0031100~organ regeneration	4	8	0.000345933	CDKN1A, HGF, CDK4, CCNA2	50	47	16792	28.5821	0.321726	0.0174908	0.553141
GOTERM_BP_DIRECT	GO:0001525~angiogenesis	6	12	0.000468048	PIK3CG, PTGS2, VEGFA, RHOB, MMP2, FN1	50	223	16792	9.03605	0.408606	0.0225792	0.747716
GOTERM_BP_DIRECT	GO:0001934~positive regulation of protein phosphorylation	5	10	0.00050811	CCND1, KRAS, MMP9, VEGFA, IGF2	50	127	16792	13.222	0.434612	0.0234801	0.81147
GOTERM_BP_DIRECT	GO:0043524~negative regulation of neuron apoptotic process	5	10	0.000587751	KRAS, APOE, BAX, MDK, SOD2	50	132	16792	12.7212	0.482968	0.026041	0.9381
GOTERM_BP_DIRECT	GO:0045893~positive regulation of transcription, DNA-templated	8	16	0.000689119	FOS, AR, TP53, ESR1, CCNA2, MDK, MYC, CTNNB1	50	515	16792	5.21693	0.538585	0.0293103	1.09905
GOTERM_BP_DIRECT	GO:0006977~DNA damage response, signal transduction by p53 class mediator resulting in cell cycle arrest	4	8	0.000782454	CDKN1A, CDKN1B, BAX, TP53	50	62	16792	21.6671	0.584493	0.0320047	1.24704
GOTERM_BP_DIRECT	GO:0009611~response to wounding	4	8	0.000819898	MDK, MYC, FABP5, FN1	50	63	16792	21.3232	0.601601	0.0323337	1.30635
GOTERM_BP_DIRECT	GO:0051384~response to glucocorticoid	4	8	0.000898162	CASP3, KRAS, PTGS2, MDK	50	65	16792	20.6671	0.635121	0.0341678	1.4302
GOTERM_BP_DIRECT	GO:0043627~response to estrogen	4	8	0.000898162	CCND1, HSP90AA1, ESR1, CA2	50	65	16792	20.6671	0.635121	0.0341678	1.4302
GOTERM_BP_DIRECT	GO:0010628~positive regulation of gene expression	6	12	0.000968983	AR, KRAS, VEGFA, TP53, MYC, FN1	50	262	16792	7.69099	0.663018	0.0356081	1.54216
GOTERM_BP_DIRECT	GO:0055093~response to hyperoxia	3	6	0.00110318	CDKN1A, CDK4, SOD2	50	17	16792	59.2659	0.710166	0.0391624	1.75396
GOTERM_BP_DIRECT	GO:0098869~cellular oxidant detoxification	4	8	0.00111413	PTGS2, APOE, PTGS1, HP	50	70	16792	19.1909	0.713711	0.038332	1.77124
GOTERM_BP_DIRECT	GO:0007265~Ras protein signal transduction	4	8	0.00111413	CDKN1A, KRAS, TP53, CCNA2	50	70	16792	19.1909	0.713711	0.038332	1.77124
GOTERM_BP_DIRECT	GO:0051412~response to corticosterone	3	6	0.00123876	FOS, CDKN1A, CCND1	50	18	16792	55.9733	0.751113	0.0412684	1.96754
GOTERM_BP_DIRECT	GO:0032496~response to lipopolysaccharide	5	10	0.00131991	FOS, CASP3, PTGS2, CYP1A2, SOD2	50	164	16792	10.239	0.772798	0.0426496	2.09514
GOTERM_BP_DIRECT	GO:0035902~response to immobilization stress	3	6	0.00169079	FOS, CYP1A2, SOD2	50	21	16792	47.9771	0.850233	0.0528027	2.67641
GOTERM_BP_DIRECT	GO:0042730~fibrinolysis	3	6	0.00169079	KLKB1, PLG, PLAU	50	21	16792	47.9771	0.850233	0.0528027	2.67641
GOTERM_BP_DIRECT	GO:0051000~positive regulation of nitric-oxide synthase activity	3	6	0.00185641	KRAS, APOE, ESR1	50	22	16792	45.7964	0.875672	0.056267	2.93494
GOTERM_BP_DIRECT	GO:0009636~response to toxic substance	4	8	0.00194961	FOS, CDKN1A, BAX, CDK4	50	85	16792	15.8042	0.888039	0.0574614	3.08013
GOTERM_BP_DIRECT	GO:0007596~blood coagulation	5	10	0.00201227	PROZ, F9, PRKACA, PLG, PLAU	50	184	16792	9.12609	0.895654	0.0577408	3.17763
GOTERM_BP_DIRECT	GO:0002053~positive regulation of mesenchymal cell proliferation	3	6	0.00259248	VEGFA, MYC, CTNNB1	50	26	16792	38.7508	0.945662	0.0719599	4.07611
GOTERM_BP_DIRECT	GO:0035987~endodermal cell differentiation	3	6	0.00279467	MMP9, MMP2, FN1	50	27	16792	37.3156	0.956718	0.0754982	4.38738
GOTERM_BP_DIRECT	GO:0090200~positive regulation of release of cytochrome c from mitochondria	3	6	0.00300406	BAX, MMP9, TP53	50	28	16792	35.9829	0.965803	0.0790342	4.70872
GOTERM_BP_DIRECT	GO:0010468~regulation of gene expression	4	8	0.0030956	APOE, CYP1A2, CDK4, MYC	50	100	16792	13.4336	0.969151	0.0794879	4.84889
GOTERM_BP_DIRECT	GO:0006974~cellular response to DNA damage stimulus	5	10	0.00313433	CDKN1A, CCND1, TP53, TOP2A, MYC	50	208	16792	8.07308	0.970467	0.0786474	4.90813
GOTERM_BP_DIRECT	GO:0000082~G1/S transition of mitotic cell cycle	4	8	0.00327367	CDKN1A, CCND1, CDKN1B, CDK4	50	102	16792	13.1702	0.974754	0.0802152	5.121
GOTERM_BP_DIRECT	GO:0097193~intrinsic apoptotic signaling pathway	3	6	0.00344422	CDKN1A, BAX, TP53	50	30	16792	33.584	0.979164	0.082428	5.38094
GOTERM_BP_DIRECT	GO:0071479~cellular response to ionizing radiation	3	6	0.00367492	CDKN1A, TP53, RHOB	50	31	16792	32.5006	0.983931	0.0858872	5.73148
GOTERM_BP_DIRECT	GO:0043200~response to amino acid	3	6	0.00367492	ICAM1, CASP3, CDKN1B	50	31	16792	32.5006	0.983931	0.0858872	5.73148
GOTERM_BP_DIRECT	GO:0046677~response to antibiotic	3	6	0.00391264	CASP3, HSP90AA1, TP53	50	32	16792	31.485	0.987705	0.0893414	6.09141
GOTERM_BP_DIRECT	GO:0097192~extrinsic apoptotic signaling pathway in absence of ligand	3	6	0.00440898	CASP3, MCL1, BAX	50	34	16792	29.6329	0.992972	0.0981327	6.83878
GOTERM_BP_DIRECT	GO:0009409~response to cold	3	6	0.00493292	FOS, HSP90AA1, SOD2	50	36	16792	27.9867	0.996106	0.107058	7.62164
GOTERM_BP_DIRECT	GO:0050900~leukocyte migration	4	8	0.00540451	ICAM1, KRAS, MMP9, FN1	50	122	16792	11.0111	0.997713	0.114503	8.32103
GOTERM_BP_DIRECT	GO:0000079~regulation of cyclin-dependent protein serine/threonine kinase activity	3	6	0.00576984	CDKN1A, CDKN1B, CCNA2	50	39	16792	25.8338	0.998485	0.119534	8.8594
GOTERM_BP_DIRECT	GO:1902766~skeletal muscle satellite cell migration	2	4	0.00582777	RHOA, RHOC	50	2	16792	335.84	0.998581	0.118485	8.94449
GOTERM_BP_DIRECT	GO:1902947~regulation of tau-protein kinase activity	2	4	0.00582777	APOE, HGF	50	2	16792	335.84	0.998581	0.118485	8.94449
GOTERM_BP_DIRECT	GO:0007566~embryo implantation	3	6	0.00666704	PTGS2, MMP9, MMP2	50	42	16792	23.9886	0.99945	0.132043	10.169
GOTERM_BP_DIRECT	GO:0045944~positive regulation of transcription from RNA polymerase II promoter	9	18	0.00702594	FOS, AR, VEGFA, TP53, ESR1, HGF, TOP2A, MYC, CTNNB1	50	981	16792	3.0811	0.999633	0.136273	10.6879
GOTERM_BP_DIRECT	GO:0000086~G2/M transition of mitotic cell cycle	4	8	0.00744362	CDKN1A, HSP90AA1, PRKACA, ABCB1	50	137	16792	9.80555	0.999771	0.141371	11.2883
GOTERM_BP_DIRECT	GO:0007050~cell cycle arrest	4	8	0.00805427	CDKN1A, CDKN1B, TP53, MYC	50	141	16792	9.52738	0.999885	0.149581	12.1592
GOTERM_BP_DIRECT	GO:0008630~intrinsic apoptotic signaling pathway in response to DNA damage	3	6	0.00829339	MCL1, BAX, SOD2	50	47	16792	21.4366	0.999913	0.151198	12.4981
GOTERM_BP_DIRECT	GO:0051781~positive regulation of cell division	3	6	0.00829339	VEGFA, IGF2, MDK	50	47	16792	21.4366	0.999913	0.151198	12.4981
GOTERM_BP_DIRECT	GO:0060193~positive regulation of lipase activity	2	4	0.00872917	RHOA, RHOC	50	3	16792	223.893	0.999947	0.156002	13.1125
GOTERM_BP_DIRECT	GO:0032787~monocarboxylic acid metabolic process	2	4	0.00872917	CYP2C9, CYP1A2	50	3	16792	223.893	0.999947	0.156002	13.1125
GOTERM_BP_DIRECT	GO:0042542~response to hydrogen peroxide	3	6	0.00970958	CASP3, HP, SOD2	50	51	16792	19.7553	0.999982	0.169352	14.4799
GOTERM_BP_DIRECT	GO:0042475~odontogenesis of dentin-containing tooth	3	6	0.0112254	BAX, CA2, CTNNB1	50	55	16792	18.3185	0.999997	0.190309	16.5546
GOTERM_BP_DIRECT	GO:0060742~epithelial cell differentiation involved in prostate gland development	2	4	0.0116223	AR, CTNNB1	50	4	16792	167.92	0.999998	0.193479	17.0899
GOTERM_BP_DIRECT	GO:0051919~positive regulation of fibrinolysis	2	4	0.0116223	KLKB1, PLG	50	4	16792	167.92	0.999998	0.193479	17.0899
GOTERM_BP_DIRECT	GO:0000320~re-entry into mitotic cell cycle	2	4	0.0116223	CCND1, MYC	50	4	16792	167.92	0.999998	0.193479	17.0899
GOTERM_BP_DIRECT	GO:0043406~positive regulation of MAP kinase activity	3	6	0.0128386	PIK3CG, KRAS, VEGFA	50	59	16792	17.0766	0.999999	0.208512	18.7105
GOTERM_BP_DIRECT	GO:0008217~regulation of blood pressure	3	6	0.0154354	PTGS2, PTGS1, SOD2	50	65	16792	15.5003	1	0.241977	22.0717
GOTERM_BP_DIRECT	GO:0006006~glucose metabolic process	3	6	0.0163471	IGF2, MYC, FABP5	50	67	16792	15.0376	1	0.250953	23.2206
GOTERM_BP_DIRECT	GO:0001701~in utero embryonic development	4	8	0.0172083	AR, VEGFA, MYC, CTNNB1	50	187	16792	7.18374	1	0.258905	24.2911
GOTERM_BP_DIRECT	GO:0061154~endothelial tube morphogenesis	2	4	0.0173837	RHOB, CTNNB1	50	6	16792	111.947	1	0.257789	24.5075
GOTERM_BP_DIRECT	GO:0010042~response to manganese ion	2	4	0.0173837	PTGS2, SOD2	50	6	16792	111.947	1	0.257789	24.5075
GOTERM_BP_DIRECT	GO:0042737~drug catabolic process	2	4	0.0173837	CYP2C9, CYP1A2	50	6	16792	111.947	1	0.257789	24.5075
GOTERM_BP_DIRECT	GO:0016098~monoterpenoid metabolic process	2	4	0.0173837	CYP2C9, CYP1A2	50	6	16792	111.947	1	0.257789	24.5075
GOTERM_BP_DIRECT	GO:0048010~vascular endothelial growth factor receptor signaling pathway	3	6	0.0187245	HSP90AA1, VEGFA, RHOA	50	72	16792	13.9933	1	0.271333	26.142
GOTERM_BP_DIRECT	GO:0001889~liver development	3	6	0.0197139	KRAS, HGF, SOD2	50	74	16792	13.6151	1	0.280018	27.3269
GOTERM_BP_DIRECT	GO:0090050~positive regulation of cell migration involved in sprouting angiogenesis	2	4	0.020252	PTGS2, VEGFA	50	7	16792	95.9543	1	0.283012	27.9638
GOTERM_BP_DIRECT	GO:0006805~xenobiotic metabolic process	3	6	0.0217573	CYP2C9, PTGS1, CYP1A2	50	78	16792	12.9169	1	0.297133	29.7178
GOTERM_BP_DIRECT	GO:0043297~apical junction assembly	2	4	0.0231122	RHOA, RHOC	50	8	16792	83.96	1	0.308937	31.2622
GOTERM_BP_DIRECT	GO:0043410~positive regulation of MAPK cascade	3	6	0.0233452	AR, IGF2, CTNNB1	50	81	16792	12.4385	1	0.307959	31.5246
GOTERM_BP_DIRECT	GO:0042981~regulation of apoptotic process	4	8	0.0241787	MCL1, BAX, TP53, ESR1	50	213	16792	6.30685	1	0.313528	32.4554
GOTERM_BP_DIRECT	GO:0060070~canonical Wnt signaling pathway	3	6	0.0244296	CCND1, MYC, CTNNB1	50	83	16792	12.1388	1	0.312715	32.7334
GOTERM_BP_DIRECT	GO:0006919~activation of cysteine-type endopeptidase activity involved in apoptotic process	3	6	0.0244296	CASP3, CDKN1B, BAX	50	83	16792	12.1388	1	0.312715	32.7334
GOTERM_BP_DIRECT	GO:0097267~omega-hydroxylase P450 pathway	2	4	0.0259642	CYP2C9, CYP1A2	50	9	16792	74.6311	1	0.325346	34.4097
GOTERM_BP_DIRECT	GO:0009651~response to salt stress	2	4	0.0259642	HSP90AA1, BAX	50	9	16792	74.6311	1	0.325346	34.4097
GOTERM_BP_DIRECT	GO:0060068~vagina development	2	4	0.0259642	BAX, ESR1	50	9	16792	74.6311	1	0.325346	34.4097
GOTERM_BP_DIRECT	GO:0008635~activation of cysteine-type endopeptidase activity involved in apoptotic process by cytochrome c	2	4	0.0259642	CASP3, BAX	50	9	16792	74.6311	1	0.325346	34.4097
GOTERM_BP_DIRECT	GO:0050665~hydrogen peroxide biosynthetic process	2	4	0.0259642	CYP1A2, SOD2	50	9	16792	74.6311	1	0.325346	34.4097
GOTERM_BP_DIRECT	GO:0031638~zymogen activation	2	4	0.0259642	KLKB1, F9	50	9	16792	74.6311	1	0.325346	34.4097
GOTERM_BP_DIRECT	GO:0048013~ephrin receptor signaling pathway	3	6	0.0260944	MMP9, RHOA, MMP2	50	86	16792	11.7153	1	0.323181	34.5502
GOTERM_BP_DIRECT	GO:0001822~kidney development	3	6	0.0260944	BAX, VEGFA, CA2	50	86	16792	11.7153	1	0.323181	34.5502
GOTERM_BP_DIRECT	GO:0055114~oxidation-reduction process	6	12	0.0285191	PTGS2, CYP2C9, AKR1B10, PTGS1, CYP1A2, SOD2	50	592	16792	3.40378	1	0.344007	37.1141
GOTERM_BP_DIRECT	GO:0033327~Leydig cell differentiation	2	4	0.028808	AR, CCND1	50	10	16792	67.168	1	0.343267	37.4132
GOTERM_BP_DIRECT	GO:0019371~cyclooxygenase pathway	2	4	0.028808	PTGS2, PTGS1	50	10	16792	67.168	1	0.343267	37.4132
GOTERM_BP_DIRECT	GO:0045793~positive regulation of cell size	2	4	0.028808	HSP90AA1, CDK4	50	10	16792	67.168	1	0.343267	37.4132
GOTERM_BP_DIRECT	GO:0031571~mitotic G1 DNA damage checkpoint	2	4	0.0316437	CCND1, TP53	50	11	16792	61.0618	1	0.36662	40.2794
GOTERM_BP_DIRECT	GO:0033628~regulation of cell adhesion mediated by integrin	2	4	0.0316437	PIK3CG, PLAU	50	11	16792	61.0618	1	0.36662	40.2794
GOTERM_BP_DIRECT	GO:0017187~peptidyl-glutamic acid carboxylation	2	4	0.0316437	PROZ, F9	50	11	16792	61.0618	1	0.36662	40.2794
GOTERM_BP_DIRECT	GO:0044319~wound healing, spreading of cells	2	4	0.0344712	RHOA, RHOC	50	12	16792	55.9733	1	0.38859	43.0145
GOTERM_BP_DIRECT	GO:0071498~cellular response to fluid shear stress	2	4	0.0344712	PTGS2, CA2	50	12	16792	55.9733	1	0.38859	43.0145
GOTERM_BP_DIRECT	GO:0030728~ovulation	2	4	0.0344712	PTGS2, MYC	50	12	16792	55.9733	1	0.38859	43.0145
GOTERM_BP_DIRECT	GO:0090399~replicative senescence	2	4	0.0344712	CDKN1A, TP53	50	12	16792	55.9733	1	0.38859	43.0145
GOTERM_BP_DIRECT	GO:0042738~exogenous drug catabolic process	2	4	0.0344712	CYP2C9, CYP1A2	50	12	16792	55.9733	1	0.38859	43.0145
GOTERM_BP_DIRECT	GO:0070989~oxidative demethylation	2	4	0.0344712	CYP2C9, CYP1A2	50	12	16792	55.9733	1	0.38859	43.0145
GOTERM_BP_DIRECT	GO:0007264~small GTPase mediated signal transduction	4	8	0.0349231	RND3, KRAS, RHOA, RHOC	50	246	16792	5.46081	1	0.388841	43.4405
GOTERM_BP_DIRECT	GO:0071850~mitotic cell cycle arrest	2	4	0.0372907	CDKN1A, CDKN1B	50	13	16792	51.6677	1	0.405481	45.6245
GOTERM_BP_DIRECT	GO:0071391~cellular response to estrogen stimulus	2	4	0.0372907	ESR1, MYC	50	13	16792	51.6677	1	0.405481	45.6245
GOTERM_BP_DIRECT	GO:2000573~positive regulation of DNA biosynthetic process	2	4	0.0372907	HGF, MYC	50	13	16792	51.6677	1	0.405481	45.6245
GOTERM_BP_DIRECT	GO:0051926~negative regulation of calcium ion transport	2	4	0.0372907	ICAM1, PTGS2	50	13	16792	51.6677	1	0.405481	45.6245
GOTERM_BP_DIRECT	GO:0045471~response to ethanol	3	6	0.0376461	ICAM1, CCND1, MYC	50	105	16792	9.59543	1	0.404723	45.9453
GOTERM_BP_DIRECT	GO:0001764~neuron migration	3	6	0.0376461	HSP90AA1, BAX, CTNNB1	50	105	16792	9.59543	1	0.404723	45.9453
GOTERM_BP_DIRECT	GO:0001516~prostaglandin biosynthetic process	2	4	0.0401021	PTGS2, PTGS1	50	14	16792	47.9771	1	0.421135	48.115
GOTERM_BP_DIRECT	GO:0010243~response to organonitrogen compound	2	4	0.0401021	CDKN1A, CCND1	50	14	16792	47.9771	1	0.421135	48.115
GOTERM_BP_DIRECT	GO:0032461~positive regulation of protein oligomerization	2	4	0.0401021	BAX, TP53	50	14	16792	47.9771	1	0.421135	48.115
GOTERM_BP_DIRECT	GO:0006979~response to oxidative stress	3	6	0.0409584	PTGS2, APOE, PTGS1	50	110	16792	9.15927	1	0.424223	48.8521
GOTERM_BP_DIRECT	GO:0021854~hypothalamus development	2	4	0.0429055	BAX, MYC	50	15	16792	44.7787	1	0.435678	50.4917
GOTERM_BP_DIRECT	GO:1904707~positive regulation of vascular smooth muscle cell proliferation	2	4	0.0429055	MMP9, MMP2	50	15	16792	44.7787	1	0.435678	50.4917
GOTERM_BP_DIRECT	GO:0060441~epithelial tube branching involved in lung morphogenesis	2	4	0.0429055	KRAS, CTNNB1	50	15	16792	44.7787	1	0.435678	50.4917
GOTERM_BP_DIRECT	GO:0030168~platelet activation	3	6	0.044377	PIK3CG, RHOA, RHOB	50	115	16792	8.76104	1	0.443116	51.698
GOTERM_BP_DIRECT	GO:0045766~positive regulation of angiogenesis	3	6	0.044377	VEGFA, RHOB, HGF	50	115	16792	8.76104	1	0.443116	51.698
GOTERM_BP_DIRECT	GO:0007219~Notch signaling pathway	3	6	0.044377	CDKN1B, MDK, MYC	50	115	16792	8.76104	1	0.443116	51.698
GOTERM_BP_DIRECT	GO:0007155~cell adhesion	5	10	0.0444586	ICAM1, RND3, RHOB, CTNNB1, FN1	50	459	16792	3.65839	1	0.440009	51.764
GOTERM_BP_DIRECT	GO:0006978~DNA damage response, signal transduction by p53 class mediator resulting in transcription of p21 class mediator	2	4	0.0457008	CDKN1A, TP53	50	16	16792	41.98	1	0.445517	52.7596
GOTERM_BP_DIRECT	GO:2001234~negative regulation of apoptotic signaling pathway	2	4	0.0457008	BAX, CTNNB1	50	16	16792	41.98	1	0.445517	52.7596
GOTERM_BP_DIRECT	GO:0044267~cellular protein metabolic process	3	6	0.0464777	IGF2, MMP2, PLG	50	118	16792	8.53831	1	0.44751	53.3723
GOTERM_BP_DIRECT	GO:0030308~negative regulation of cell growth	3	6	0.0486145	CDKN1A, CDKN1B, TP53	50	121	16792	8.32661	1	0.459067	55.0195

## Sheet: CC
Category	Term	Count	%	PValue	Genes	List Total	Pop Hits	Pop Total	Fold Enrichment	Bonferroni	Benjamini	FDR
GOTERM_CC_DIRECT	GO:0070062~extracellular exosome	25	50	3.63999e-08	ICAM1, HSP90AA1, MMP9, PTGS1, F9, HP, ABCB1, IGF2, PLG, CTNNB1, SOD2, RND3, APOE, BAX, AKR1B10, KLKB1, PROZ, RHOA, RHOB, PRKACA, RHOC, CA2, PLAU, FABP5, FN1	50	2811	18224	3.24155	5.49636e-06	5.49636e-06	4.35174e-05
GOTERM_CC_DIRECT	GO:0005615~extracellular space	16	32	1.42077e-06	ICAM1, MMP9, F9, IGF2, HP, HGF, MMP2, PLG, APOE, KLKB1, VEGFA, PROZ, CA2, HGFAC, PLAU, FN1	50	1347	18224	4.32938	0.000214513	0.000107262	0.00169857
GOTERM_CC_DIRECT	GO:0043234~protein complex	9	18	1.27688e-05	AR, CDKN1A, HSP90AA1, CDKN1B, PTGS2, TP53, TOP2A, MYC, CTNNB1	50	412	18224	7.96194	0.00192624	0.000642493	0.0152645
GOTERM_CC_DIRECT	GO:0005576~extracellular region	16	32	1.27755e-05	HSP90AA1, MMP9, F9, IGF2, HP, HGF, MDK, MMP2, PLG, APOE, KLKB1, VEGFA, PROZ, HGFAC, PLAU, FN1	50	1610	18224	3.62216	0.00192725	0.000482161	0.0152725
GOTERM_CC_DIRECT	GO:0031093~platelet alpha granule lumen	5	10	1.42207e-05	VEGFA, IGF2, HGF, PLG, FN1	50	55	18224	33.1345	0.00214503	0.000429375	0.017
GOTERM_CC_DIRECT	GO:0005829~cytosol	23	46	1.48899e-05	PIK3CG, AR, HSP90AA1, MCL1, TP53, ADH1C, CDK4, CTNNB1, FOS, CASP3, CCND1, CDKN1A, KRAS, CDKN1B, AKR1B10, BAX, RHOA, RHOB, RHOC, PRKACA, CA2, MYC, FABP5	50	3315	18224	2.52882	0.00224586	0.000374661	0.0178
GOTERM_CC_DIRECT	GO:0016020~membrane	16	32	0.00045699	PIK3CG, ICAM1, HSP90AA1, MCL1, ESR1, ABCB1, HGF, CTNNB1, FOS, CCND1, KRAS, APOE, BAX, SLCO1B1, VEGFA, PRKACA	50	2200	18224	2.65076	0.0666931	0.00981172	0.544983
GOTERM_CC_DIRECT	GO:0005925~focal adhesion	7	14	0.000602069	ICAM1, RND3, KRAS, RHOA, RHOB, PLAU, CTNNB1	50	391	18224	6.52522	0.0869273	0.0113031	0.717427
GOTERM_CC_DIRECT	GO:0000307~cyclin-dependent protein kinase holoenzyme complex	3	6	0.000727205	CDKN1A, CCND1, CDK4	50	15	18224	72.896	0.10403	0.0121311	0.865946
GOTERM_CC_DIRECT	GO:0071682~endocytic vesicle lumen	3	6	0.000829665	HSP90AA1, APOE, HP	50	16	18224	68.34	0.117796	0.0124549	0.987401
GOTERM_CC_DIRECT	GO:0005886~plasma membrane	22	44	0.0012627	PIK3CG, ICAM1, AR, HSP90AA1, ESR1, F9, IGF2, ABCB1, MMP2, PLG, CTNNB1, CASP3, KRAS, APOE, KLKB1, SLCO1B1, RHOA, RHOB, RHOC, PRKACA, CA2, PLAU	50	4121	18224	1.94578	0.173693	0.0171949	1.49921
GOTERM_CC_DIRECT	GO:0031090~organelle membrane	4	8	0.00165221	PTGS2, CYP2C9, PTGS1, CYP1A2	50	87	18224	16.7577	0.220958	0.0205925	1.9575
GOTERM_CC_DIRECT	GO:0005654~nucleoplasm	17	34	0.00184108	AR, HSP90AA1, MCL1, TP53, ESR1, CDK4, CTNNB1, FOS, CASP3, CCND1, CDKN1A, CDKN1B, PRKACA, TOP2A, MYC, CCNA2, FABP5	50	2784	18224	2.22563	0.2429	0.0211772	2.17902
GOTERM_CC_DIRECT	GO:0032154~cleavage furrow	3	6	0.00708754	RHOA, RHOB, RHOC	50	47	18224	23.2647	0.658371	0.0738475	8.15207
GOTERM_CC_DIRECT	GO:0072562~blood microparticle	4	8	0.00791739	APOE, HP, PLG, FN1	50	152	18224	9.59158	0.698891	0.0769011	9.06563
GOTERM_CC_DIRECT	GO:0097136~Bcl-2 family protein complex	2	4	0.00804506	MCL1, BAX	50	3	18224	242.987	0.704686	0.0733991	9.20543
GOTERM_CC_DIRECT	GO:0016323~basolateral plasma membrane	4	8	0.0125171	HSP90AA1, SLCO1B1, CA2, CTNNB1	50	180	18224	8.09956	0.850731	0.105851	13.98
GOTERM_CC_DIRECT	GO:0009986~cell surface	6	12	0.0148461	ICAM1, HSP90AA1, VEGFA, ABCB1, PLG, PLAU	50	542	18224	4.03483	0.8955	0.117923	16.3745
GOTERM_CC_DIRECT	GO:0005634~nucleus	23	46	0.0172656	AR, HSP90AA1, MCL1, PTGS2, PTGS1, TP53, ESR1, CDK4, MMP2, CTNNB1, FOS, CASP3, CCND1, CDKN1A, CDKN1B, APOE, BAX, RHOB, RHOC, PRKACA, TOP2A, MYC, CCNA2	50	5415	18224	1.54811	0.927913	0.129262	18.7971
GOTERM_CC_DIRECT	GO:0005578~proteinaceous extracellular matrix	4	8	0.0352788	MMP9, VEGFA, MMP2, FN1	50	268	18224	5.44	0.995588	0.237511	34.9095
GOTERM_CC_DIRECT	GO:0005923~bicellular tight junction	3	6	0.0370928	CCND1, CDK4, CTNNB1	50	113	18224	9.67646	0.996679	0.237984	36.3578
GOTERM_CC_DIRECT	GO:0031012~extracellular matrix	4	8	0.0451859	HSP90AA1, APOE, MMP2, FN1	50	296	18224	4.92541	0.999072	0.271935	42.4663
GOTERM_CC_DIRECT	GO:0005737~cytoplasm	21	42	0.0452896	PIK3CG, AR, HSP90AA1, MCL1, PTGS2, PTGS1, TP53, ESR1, MDK, CTNNB1, CASP3, CCND1, KRAS, CDKN1B, APOE, BAX, VEGFA, CA2, TOP2A, CCNA2, FABP5	50	5222	18224	1.46574	0.999087	0.262345	42.541

## Sheet: MF
Category	Term	Count	%	PValue	Genes	List Total	Pop Hits	Pop Total	Fold Enrichment	Bonferroni	Benjamini	FDR
GOTERM_MF_DIRECT	GO:0004252~serine-type endopeptidase activity	10	20	4.31329e-08	KLKB1, MMP9, PROZ, F9, HP, HGF, MMP2, HGFAC, PLG, PLAU	50	255	16881	13.24	9.35981e-06	9.35981e-06	5.47843e-05
GOTERM_MF_DIRECT	GO:0032403~protein complex binding	7	14	2.77277e-05	CDKN1A, CASP3, CCND1, CDKN1B, KRAS, CDK4, MYC	50	206	16881	11.4725	0.00599893	0.00300398	0.035212
GOTERM_MF_DIRECT	GO:0019899~enzyme binding	8	16	4.60046e-05	AR, CCND1, PTGS2, TP53, ESR1, CYP1A2, TOP2A, CTNNB1	50	333	16881	8.11099	0.00993356	0.00332221	0.058416
GOTERM_MF_DIRECT	GO:0005515~protein binding	40	80	6.06105e-05	MCL1, PTGS2, MMP9, HP, MMP2, CTNNB1, FOS, CASP3, KRAS, APOE, KLKB1, RHOA, RHOB, PRKACA, RHOC, TOP2A, CCNA2, MYC, FN1, PIK3CG, ICAM1, AR, HSP90AA1, TP53, ESR1, ABCB1, IGF2, HGF, CDK4, PLG, RND3, CCND1, CDKN1A, CDKN1B, AKR1B10, BAX, VEGFA, CA2, PLAU, FABP5	50	8785	16881	1.53726	0.0130668	0.00328282	0.0769557
GOTERM_MF_DIRECT	GO:0008134~transcription factor binding	7	14	0.000163803	FOS, AR, CCND1, TP53, ESR1, MYC, CTNNB1	50	284	16881	8.32162	0.0349237	0.00708441	0.207851
GOTERM_MF_DIRECT	GO:0042802~identical protein binding	10	20	0.000264436	HSP90AA1, APOE, BAX, MMP9, VEGFA, TP53, ESR1, HGF, FN1, SOD2	50	749	16881	4.50761	0.0557745	0.00951944	0.335348
GOTERM_MF_DIRECT	GO:0046982~protein heterodimerization activity	8	16	0.00036311	FOS, MCL1, BAX, VEGFA, TP53, HGF, TOP2A, CTNNB1	50	465	16881	5.80852	0.0757838	0.0111953	0.460217
GOTERM_MF_DIRECT	GO:0020037~heme binding	5	10	0.000662744	PTGS2, CYP2C9, KLKB1, PTGS1, CYP1A2	50	137	16881	12.3219	0.133994	0.0178222	0.838512
GOTERM_MF_DIRECT	GO:0019903~protein phosphatase binding	4	8	0.00080752	HSP90AA1, CDKN1B, TP53, CTNNB1	50	63	16881	21.4362	0.160797	0.0192896	1.02082
GOTERM_MF_DIRECT	GO:0005525~GTP binding	6	12	0.00497742	RND3, HSP90AA1, KRAS, RHOA, RHOB, RHOC	50	384	16881	5.27531	0.661353	0.102623	6.14108
GOTERM_MF_DIRECT	GO:0004666~prostaglandin-endoperoxide synthase activity	2	4	0.00579709	PTGS2, PTGS1	50	2	16881	337.62	0.716808	0.108361	7.1184
GOTERM_MF_DIRECT	GO:0019825~oxygen binding	3	6	0.00820978	CYP2C9, CYP1A2, SOD2	50	47	16881	21.5502	0.832852	0.138494	9.94098
GOTERM_MF_DIRECT	GO:0001085~RNA polymerase II transcription factor binding	3	6	0.00820978	AR, TP53, CTNNB1	50	47	16881	21.5502	0.832852	0.138494	9.94098
GOTERM_MF_DIRECT	GO:0008289~lipid binding	4	8	0.00956991	PTGS2, APOE, BAX, FABP5	50	151	16881	8.94358	0.8759	0.148293	11.4971
GOTERM_MF_DIRECT	GO:0008201~heparin binding	4	8	0.011193	APOE, VEGFA, MDK, FN1	50	160	16881	8.4405	0.913064	0.160098	13.3217
GOTERM_MF_DIRECT	GO:0051434~BH3 domain binding	2	4	0.0115613	MCL1, BAX	50	4	16881	168.81	0.919814	0.154838	13.7308
GOTERM_MF_DIRECT	GO:0034875~caffeine oxidase activity	2	4	0.0115613	CYP2C9, CYP1A2	50	4	16881	168.81	0.919814	0.154838	13.7308
GOTERM_MF_DIRECT	GO:0008083~growth factor activity	4	8	0.011574	VEGFA, IGF2, HGF, MDK	50	162	16881	8.3363	0.920038	0.146054	13.745
GOTERM_MF_DIRECT	GO:0004497~monooxygenase activity	3	6	0.0123023	CYP2C9, KLKB1, CYP1A2	50	58	16881	17.4631	0.931858	0.146158	14.5488
GOTERM_MF_DIRECT	GO:0042803~protein homodimerization activity	7	14	0.0184211	HSP90AA1, MCL1, PTGS2, APOE, BAX, VEGFA, TOP2A	50	730	16881	3.23745	0.982308	0.200802	21.034
GOTERM_MF_DIRECT	GO:0030235~nitric-oxide synthase regulator activity	2	4	0.0229915	HSP90AA1, ESR1	50	8	16881	84.405	0.993574	0.233295	25.5789
GOTERM_MF_DIRECT	GO:0003690~double-stranded DNA binding	3	6	0.0231174	TP53, MYC, CTNNB1	50	81	16881	12.5044	0.993751	0.224129	25.7006
GOTERM_MF_DIRECT	GO:0051087~chaperone binding	3	6	0.0231174	CDKN1B, BAX, TP53	50	81	16881	12.5044	0.993751	0.224129	25.7006
GOTERM_MF_DIRECT	GO:0019901~protein kinase binding	5	10	0.0233609	CCND1, TP53, PRKACA, CCNA2, CTNNB1	50	376	16881	4.48963	0.99408	0.216716	25.9355
GOTERM_MF_DIRECT	GO:0044212~transcription regulatory region DNA binding	4	8	0.0238514	FOS, AR, TP53, CTNNB1	50	213	16881	6.34028	0.994692	0.211886	26.4066
GOTERM_MF_DIRECT	GO:0003682~chromatin binding	5	10	0.0264895	FOS, AR, TP53, ESR1, TOP2A	50	391	16881	4.31739	0.997049	0.22376	28.8932
GOTERM_MF_DIRECT	GO:0003924~GTPase activity	4	8	0.0303615	RND3, KRAS, RHOA, RHOB	50	234	16881	5.77128	0.998757	0.243288	32.4029
GOTERM_MF_DIRECT	GO:0001077~transcriptional activator activity, RNA polymerase II core promoter proximal region sequence-specific binding	4	8	0.0310258	FOS, AR, ESR1, MYC	50	236	16881	5.72237	0.998929	0.239341	32.9887
GOTERM_MF_DIRECT	GO:0048156~tau protein binding	2	4	0.0314792	HSP90AA1, APOE	50	11	16881	61.3855	0.999033	0.234292	33.3859
GOTERM_MF_DIRECT	GO:0004861~cyclin-dependent protein serine/threonine kinase inhibitor activity	2	4	0.0314792	CDKN1A, CDKN1B	50	11	16881	61.3855	0.999033	0.234292	33.3859
GOTERM_MF_DIRECT	GO:0016301~kinase activity	4	8	0.0327201	PIK3CG, CDKN1A, CDKN1B, PLAU	50	241	16881	5.60365	0.999267	0.234611	34.4618
GOTERM_MF_DIRECT	GO:0002020~protease binding	3	6	0.0347395	CASP3, TP53, FN1	50	101	16881	10.0283	0.999535	0.239682	36.1786
GOTERM_MF_DIRECT	GO:0042826~histone deacetylase binding	3	6	0.0353698	CCND1, HSP90AA1, TOP2A	50	102	16881	9.93	0.999596	0.236206	36.7059
GOTERM_MF_DIRECT	GO:0016538~cyclin-dependent protein serine/threonine kinase regulator activity	2	4	0.0426838	CCND1, CDK4	50	15	16881	45.016	0.999923	0.270597	42.5381
GOTERM_MF_DIRECT	GO:0008656~cysteine-type endopeptidase activator activity involved in apoptotic process	2	4	0.0482383	CASP3, CDKN1B	50	17	16881	39.72	0.999978	0.292547	46.632

## Sheet: KEGG
Category	Term	Count	%	PValue	Genes	List Total	Pop Hits	Pop Total	Fold Enrichment	Bonferroni	Benjamini	FDR
KEGG_PATHWAY	hsa05205:Proteoglycans in cancer	18	36	3.03957e-16	PIK3CG, MMP9, TP53, ESR1, IGF2, HGF, MMP2, CTNNB1, CASP3, CDKN1A, CCND1, KRAS, VEGFA, RHOA, PRKACA, MYC, PLAU, FN1	42	200	6879	14.7407	5.76206e-14	5.76206e-14	4.10783e-13
KEGG_PATHWAY	hsa05200:Pathways in cancer	22	44	4.13173e-16	PIK3CG, AR, HSP90AA1, PTGS2, MMP9, TP53, HGF, CDK4, MMP2, CTNNB1, FOS, CASP3, CCND1, CDKN1A, KRAS, CDKN1B, BAX, VEGFA, RHOA, PRKACA, MYC, FN1	42	393	6879	9.16867	7.68274e-14	3.84137e-14	5.44009e-13
KEGG_PATHWAY	hsa05161:Hepatitis B	13	26	2.27736e-11	PIK3CG, FOS, CASP3, CCND1, CDKN1A, KRAS, CDKN1B, MMP9, BAX, TP53, CDK4, CCNA2, MYC	42	145	6879	14.6842	3.93983e-09	1.31328e-09	2.78654e-08
KEGG_PATHWAY	hsa05210:Colorectal cancer	10	20	6.013e-11	PIK3CG, FOS, CASP3, CCND1, KRAS, BAX, TP53, RHOA, MYC, CTNNB1	42	62	6879	26.4171	1.04025e-08	2.60062e-09	7.35742e-08
KEGG_PATHWAY	hsa05219:Bladder cancer	9	18	6.39942e-11	CDKN1A, CCND1, KRAS, MMP9, VEGFA, TP53, CDK4, MYC, MMP2	42	41	6879	35.953	1.1071e-08	2.2142e-09	7.83024e-08
KEGG_PATHWAY	hsa05206:MicroRNAs in cancer	14	28	5.23154e-09	MCL1, PTGS2, MMP9, TP53, ABCB1, CCND1, CASP3, CDKN1A, KRAS, CDKN1B, VEGFA, RHOA, MYC, PLAU	42	286	6879	8.01748	9.05055e-07	1.50843e-07	6.40123e-06
KEGG_PATHWAY	hsa05203:Viral carcinogenesis	12	24	1.81776e-08	PIK3CG, CDKN1A, CASP3, CCND1, CDKN1B, KRAS, BAX, TP53, RHOA, PRKACA, CDK4, CCNA2	42	205	6879	9.58746	3.14472e-06	4.49247e-07	2.22419e-05
KEGG_PATHWAY	hsa05215:Prostate cancer	9	18	3.51781e-08	PIK3CG, AR, CDKN1A, CCND1, HSP90AA1, CDKN1B, KRAS, TP53, CTNNB1	42	88	6879	16.7508	6.08579e-06	7.60726e-07	4.30434e-05
KEGG_PATHWAY	hsa05166:HTLV-I infection	12	24	1.65674e-07	PIK3CG, ICAM1, FOS, CDKN1A, CCND1, KRAS, BAX, TP53, PRKACA, CDK4, MYC, CTNNB1	42	254	6879	7.73791	2.86612e-05	3.18462e-06	0.000202716
KEGG_PATHWAY	hsa05220:Chronic myeloid leukemia	8	16	1.73158e-07	PIK3CG, CDKN1A, CCND1, CDKN1B, KRAS, TP53, CDK4, MYC	42	72	6879	18.1984	2.9956e-05	2.99564e-06	0.000211874
KEGG_PATHWAY	hsa04151:PI3K-Akt signaling pathway	13	26	4.42369e-07	PIK3CG, CCND1, CDKN1A, HSP90AA1, KRAS, CDKN1B, MCL1, VEGFA, TP53, HGF, CDK4, MYC, FN1	42	345	6879	6.17164	7.6527e-05	6.95724e-06	0.000541276
KEGG_PATHWAY	hsa05222:Small cell lung cancer	8	16	5.48245e-07	PIK3CG, CCND1, CDKN1B, PTGS2, TP53, CDK4, MYC, FN1	42	85	6879	15.4151	9.48419e-05	7.90383e-06	0.000670822
KEGG_PATHWAY	hsa04915:Estrogen signaling pathway	8	16	1.55566e-06	PIK3CG, FOS, HSP90AA1, KRAS, MMP9, ESR1, PRKACA, MMP2	42	99	6879	13.2352	0.000269093	2.0702e-05	0.00190346
KEGG_PATHWAY	hsa05218:Melanoma	7	14	3.29892e-06	PIK3CG, CDKN1A, CCND1, KRAS, TP53, HGF, CDK4	42	71	6879	16.1479	0.000570551	4.07645e-05	0.00403644
KEGG_PATHWAY	hsa04919:Thyroid hormone signaling pathway	8	16	4.26971e-06	PIK3CG, CCND1, KRAS, TP53, ESR1, PRKACA, MYC, CTNNB1	42	115	6879	11.3938	0.000738389	4.92429e-05	0.00522423
KEGG_PATHWAY	hsa05213:Endometrial cancer	6	12	1.23716e-05	PIK3CG, CCND1, KRAS, TP53, MYC, CTNNB1	42	52	6879	18.8984	0.00213802	0.00013376	0.0151367
KEGG_PATHWAY	hsa05216:Thyroid cancer	5	10	2.31654e-05	CCND1, KRAS, TP53, MYC, CTNNB1	42	29	6879	28.2389	0.00399963	0.000235717	0.0283411
KEGG_PATHWAY	hsa05212:Pancreatic cancer	6	12	3.71462e-05	PIK3CG, CCND1, KRAS, VEGFA, TP53, CDK4	42	65	6879	15.1187	0.0064058	0.000356959	0.045442
KEGG_PATHWAY	hsa05214:Glioma	6	12	3.71462e-05	PIK3CG, CDKN1A, CCND1, KRAS, TP53, CDK4	42	65	6879	15.1187	0.0064058	0.000356959	0.045442
KEGG_PATHWAY	hsa04115:p53 signaling pathway	6	12	4.3054e-05	CDKN1A, CASP3, CCND1, BAX, TP53, CDK4	42	67	6879	14.6674	0.00742083	0.00039195	0.0526675
KEGG_PATHWAY	hsa05169:Epstein-Barr virus infection	7	14	7.44423e-05	PIK3CG, ICAM1, CDKN1A, CDKN1B, TP53, CCNA2, MYC	42	122	6879	9.39754	0.0127964	0.000643742	0.0910484
KEGG_PATHWAY	hsa04110:Cell cycle	7	14	8.15203e-05	CDKN1A, CCND1, CDKN1B, TP53, CDK4, CCNA2, MYC	42	124	6879	9.24597	0.0140046	0.000671374	0.0997014
KEGG_PATHWAY	hsa04921:Oxytocin signaling pathway	7	14	0.000232843	FOS, CDKN1A, CCND1, KRAS, PTGS2, RHOA, PRKACA	42	150	6879	7.64333	0.0394858	0.00182953	0.284531
KEGG_PATHWAY	hsa05223:Non-small cell lung cancer	5	10	0.00031893	PIK3CG, CCND1, KRAS, TP53, CDK4	42	56	6879	14.6237	0.0536887	0.00239641	0.389539
KEGG_PATHWAY	hsa04668:TNF signaling pathway	6	12	0.000397902	PIK3CG, ICAM1, FOS, CASP3, PTGS2, MMP9	42	107	6879	9.18425	0.066534	0.00286467	0.48578
KEGG_PATHWAY	hsa04726:Serotonergic synapse	6	12	0.000471395	CASP3, KRAS, PTGS2, CYP2C9, PTGS1, PRKACA	42	111	6879	8.85328	0.0783324	0.00325751	0.575267
KEGG_PATHWAY	hsa04670:Leukocyte transendothelial migration	6	12	0.000554712	PIK3CG, ICAM1, MMP9, RHOA, MMP2, CTNNB1	42	115	6879	8.54534	0.0915285	0.00368518	0.676626
KEGG_PATHWAY	hsa04917:Prolactin signaling pathway	5	10	0.000791027	PIK3CG, FOS, CCND1, KRAS, ESR1	42	71	6879	11.5342	0.127944	0.00505761	0.9636
KEGG_PATHWAY	hsa04068:FoxO signaling pathway	6	12	0.00111057	PIK3CG, CDKN1A, CCND1, CDKN1B, KRAS, SOD2	42	134	6879	7.33369	0.174887	0.00684203	1.35043
KEGG_PATHWAY	hsa04510:Focal adhesion	7	14	0.00125578	PIK3CG, CCND1, VEGFA, RHOA, HGF, CTNNB1, FN1	42	206	6879	5.56553	0.195381	0.00746807	1.52576
KEGG_PATHWAY	hsa04310:Wnt signaling pathway	6	12	0.00126704	CCND1, TP53, RHOA, PRKACA, MYC, CTNNB1	42	138	6879	7.12112	0.196949	0.00728458	1.53935
KEGG_PATHWAY	hsa04012:ErbB signaling pathway	5	10	0.00169186	PIK3CG, CDKN1A, CDKN1B, KRAS, MYC	42	87	6879	9.41297	0.253933	0.00940516	2.05057
KEGG_PATHWAY	hsa04914:Progesterone-mediated oocyte maturation	5	10	0.00169186	PIK3CG, HSP90AA1, KRAS, PRKACA, CCNA2	42	87	6879	9.41297	0.253933	0.00940516	2.05057
KEGG_PATHWAY	hsa04660:T cell receptor signaling pathway	5	10	0.00281887	PIK3CG, FOS, KRAS, RHOA, CDK4	42	100	6879	8.18929	0.386363	0.0151452	3.39503
KEGG_PATHWAY	hsa05202:Transcriptional misregulation in cancer	6	12	0.00293478	CDKN1A, CDKN1B, MMP9, TP53, MYC, PLAU	42	167	6879	5.88452	0.398581	0.0152899	3.53234
KEGG_PATHWAY	hsa04923:Regulation of lipolysis in adipocytes	4	8	0.00437654	PIK3CG, PTGS2, PTGS1, PRKACA	42	56	6879	11.699	0.531773	0.0220705	5.22535
KEGG_PATHWAY	hsa05221:Acute myeloid leukemia	4	8	0.00437654	PIK3CG, CCND1, KRAS, MYC	42	56	6879	11.699	0.531773	0.0220705	5.22535
KEGG_PATHWAY	hsa04722:Neurotrophin signaling pathway	5	10	0.00542061	PIK3CG, KRAS, BAX, TP53, RHOA	42	120	6879	6.8244	0.609496	0.0265085	6.43429
KEGG_PATHWAY	hsa04071:Sphingolipid signaling pathway	5	10	0.00542061	PIK3CG, KRAS, BAX, TP53, RHOA	42	120	6879	6.8244	0.609496	0.0265085	6.43429
KEGG_PATHWAY	hsa04370:VEGF signaling pathway	4	8	0.00556654	PIK3CG, KRAS, PTGS2, VEGFA	42	61	6879	10.74	0.619284	0.0264685	6.60214
KEGG_PATHWAY	hsa04210:Apoptosis	4	8	0.00582559	PIK3CG, CASP3, BAX, TP53	42	62	6879	10.5668	0.636063	0.0269484	6.89939
KEGG_PATHWAY	hsa05230:Central carbon metabolism in cancer	4	8	0.00636515	PIK3CG, KRAS, TP53, MYC	42	64	6879	10.2366	0.668687	0.0286523	7.51576
KEGG_PATHWAY	hsa05211:Renal cell carcinoma	4	8	0.00693369	PIK3CG, KRAS, VEGFA, HGF	42	66	6879	9.92641	0.69992	0.0303928	8.16118
KEGG_PATHWAY	hsa04015:Rap1 signaling pathway	6	12	0.00774592	PIK3CG, KRAS, VEGFA, RHOA, HGF, CTNNB1	42	210	6879	4.67959	0.739528	0.0330723	9.07606
KEGG_PATHWAY	hsa05162:Measles	5	10	0.00777598	PIK3CG, CCND1, CDKN1B, TP53, CDK4	42	133	6879	6.15736	0.74089	0.0324025	9.10977
KEGG_PATHWAY	hsa04976:Bile secretion	4	8	0.00784168	SLCO1B1, PRKACA, ABCB1, CA2	42	69	6879	9.49482	0.743841	0.0319074	9.18337
KEGG_PATHWAY	hsa04610:Complement and coagulation cascades	4	8	0.00784168	KLKB1, F9, PLG, PLAU	42	69	6879	9.49482	0.743841	0.0319074	9.18337
KEGG_PATHWAY	hsa04014:Ras signaling pathway	6	12	0.0104649	PIK3CG, KRAS, VEGFA, RHOA, PRKACA, HGF	42	226	6879	4.34829	0.83797	0.0414418	12.0782
KEGG_PATHWAY	hsa05100:Bacterial invasion of epithelial cells	4	8	0.0109734	PIK3CG, RHOA, CTNNB1, FN1	42	78	6879	8.39927	0.851754	0.0424561	12.6293
KEGG_PATHWAY	hsa05204:Chemical carcinogenesis	4	8	0.0117542	PTGS2, CYP2C9, ADH1C, CYP1A2	42	80	6879	8.18929	0.870687	0.0444384	13.4696
KEGG_PATHWAY	hsa04010:MAPK signaling pathway	6	12	0.016438	FOS, CASP3, KRAS, TP53, PRKACA, MYC	42	253	6879	3.88425	0.943153	0.0604317	18.3562
KEGG_PATHWAY	hsa04066:HIF-1 signaling pathway	4	8	0.019146	PIK3CG, CDKN1A, CDKN1B, VEGFA	42	96	6879	6.8244	0.964718	0.0686842	21.0645
KEGG_PATHWAY	hsa05146:Amoebiasis	4	8	0.0248178	PIK3CG, CASP3, PRKACA, FN1	42	106	6879	6.18059	0.987063	0.0865953	26.4716
KEGG_PATHWAY	hsa04725:Cholinergic synapse	4	8	0.0279596	PIK3CG, FOS, KRAS, PRKACA	42	111	6879	5.90219	0.992597	0.0952718	29.3183
KEGG_PATHWAY	hsa05014:Amyotrophic lateral sclerosis (ALS)	3	6	0.0354589	CASP3, BAX, TP53	42	50	6879	9.82714	0.998061	0.117429	35.7089
KEGG_PATHWAY	hsa04650:Natural killer cell mediated cytotoxicity	4	8	0.0355866	PIK3CG, ICAM1, CASP3, KRAS	42	122	6879	5.37002	0.998105	0.115662	35.8129
KEGG_PATHWAY	hsa04611:Platelet activation	4	8	0.0417447	PIK3CG, PTGS1, RHOA, PRKACA	42	130	6879	5.03956	0.999374	0.13226	40.6518
KEGG_PATHWAY	hsa05160:Hepatitis C	4	8	0.0441848	PIK3CG, CDKN1A, KRAS, TP53	42	133	6879	4.92589	0.999598	0.137146	42.4748
KEGG_PATHWAY	hsa05416:Viral myocarditis	3	6	0.0450123	ICAM1, CASP3, CCND1	42	57	6879	8.6203	0.999654	0.137183	43.0812
